# Supplementary material for: Analysis of Publication Interest on Preterm Birth Over Two Decades
Source: Matern Child Health J. 2019 Aug 2;23(10):1392–9. doi: 10.1007/s10995-019-02772-x (PMC6732158; doi:10.1007/s10995-019-02772-x)
Supplement: Supplementary file 1 — Supplementary material 1 (TXT 153 kb) [file 10995_2019_2772_MOESM1_ESM.txt]

id	label	x	y	cluster	weight<Links>	weight<Total link strength>	weight<Occurrences>	score<Avg. pub. year>	score<Avg. citations>	score<Avg. norm. citations>
1	10th centile	-0.4518	0.3077	1	472	2130	129	2008.5271	33.4884	1.3301
2	10th percentile	-0.4101	0.3019	1	1042	7970	461	2009.757	30.3232	1.2179
3	5th percentile	-0.2127	0.4393	1	391	1677	106	2010.283	24.8774	1.3155
4	90th percentile	-0.3798	0.3609	1	612	3628	177	2009.4294	34.1638	1.2905
5	abortion	-0.2	0.739	1	1202	17525	1082	2008.7237	19.9372	0.7097
6	abruption	0.0481	0.7228	1	424	3041	151	2008.6887	35.8212	1.1591
7	absorption	0.2526	-0.4938	6	723	7001	318	2007.173	23.5566	0.9155
8	abundance	1.0311	0.0255	3	706	7400	238	2009.7059	29.8403	1.617
9	abuse	-0.6849	0.4564	1	739	6847	500	2008.97	22.784	0.9383
10	academic achievement	-0.8483	-0.2433	5	285	1999	125	2010.848	50.264	2.0983
11	acceptability	-0.4183	0.1195	1	359	1977	99	2011.4444	19.3535	0.8927
12	accumulation	0.6449	-0.2323	3	946	7735	294	2009.3367	27.1327	1.1081
13	achievement	-0.6721	-0.203	5	829	5407	303	2009.868	41.2079	1.5341
14	acid	0.3356	-0.1923	6	1542	42117	1825	2007.6784	26.6318	0.96
15	acidosis	0.1289	-0.5776	2	762	5821	276	2006.2862	15.8188	0.5463
16	acth	0.4737	-0.2492	3	427	5131	216	2005.9676	24.1574	0.7283
17	action	0.4015	-0.0155	3	1476	22137	899	2009.0389	26.7786	1.0775
18	activation	1.0712	-0.1821	3	1423	60227	1907	2009.4667	28.1159	1.2233
19	active labor	0.7909	0.6023	4	391	2677	99	2006.7172	15.7273	0.5513
20	active sleep	-0.4377	-0.6677	5	249	1467	88	2006.5682	19.4545	0.6306
21	activity	0.5065	-0.1334	3	1949	123642	5385	2007.8013	24.029	0.8943
22	additional information	-0.3082	0.054	2	561	2255	93	2009.4946	24.0108	1.098
23	adhd	-0.7546	-0.0389	5	412	4720	300	2011.3233	60.31	2.4831
24	adiponectin	0.2188	0.0551	6	264	2642	119	2011.2437	15.605	0.7494
25	adiposity	-0.3719	0.0265	6	404	3308	183	2010.929	27.0984	1.142
26	admission temperature	-0.4018	-0.6345	2	159	1968	101	2011.2871	26.5446	1.4355
27	adolescence	-0.6568	-0.0991	5	922	8071	500	2010.202	33.4	1.3459
28	adolescent	-0.6622	0.082	5	1085	22161	1404	2010.1816	27.4452	1.1216
29	adolescent mother	-0.7667	0.5564	1	223	1565	114	2009.3772	17.0351	0.8879
30	adolescent pregnancy	-0.6285	0.6884	1	302	2291	139	2010.295	17.8921	0.8109
31	adulthood	-0.4015	-0.1753	5	1202	12922	737	2010.905	38.5183	1.6583
32	advanced maternal age	-0.5905	0.8352	1	400	2660	142	2010.6197	23.7465	1.1618
33	advancement	-0.21	-0.5069	2	568	3354	183	2011.2404	18.377	0.9293
34	adverse birth outcome	-0.6882	0.5976	1	805	12343	738	2011.3157	29.0799	1.3937
35	adverse fetal outcome	-0.2743	0.706	1	434	1996	109	2010.7798	23.9358	1.3254
36	adverse neurodevelopmental outcome	-0.4405	-0.4621	5	608	2835	152	2010.6842	40	1.6289
37	adverse obstetric outcome	-0.2838	0.7783	1	479	2450	144	2010.7361	25.75	1.2986
38	adverse perinatal outcome	-0.374	0.7383	1	1010	12637	683	2010.7057	29.5974	1.3219
39	adverse pregnancy outcome	-0.263	0.6698	1	1411	38130	2134	2010.6022	29.0567	1.3435
40	adverse reproductive outcome	-0.3265	0.518	1	307	1152	78	2008.9744	36.2821	1.2286
41	advice	-0.5936	0.3209	1	562	3366	181	2009.674	24.989	1.0388
42	aeeg	-0.1764	-0.7444	2	207	1923	144	2012	14.4583	0.6652
43	afi	0.1962	0.8089	4	216	2723	151	2009.2715	12.6225	0.4631
44	afp	0.1611	0.8285	1	235	2556	131	2008.313	21.084	0.7494
45	africa	-0.5263	0.3861	1	712	5092	300	2010.14	45.63	2.2009
46	african american	-0.4175	0.5352	1	806	9340	437	2008.7895	28.4096	0.9969
47	african american woman	-0.5545	0.5642	1	604	6834	368	2009.1141	29.2446	1.0886
48	aga	-0.4022	-0.0601	6	886	12376	682	2010.0117	16.4941	0.7282
49	aga infant	-0.3872	-0.1833	6	452	3072	162	2008.5741	16.5494	0.5967
50	aggressive posterior retinopathy	-0.2864	-1.201	7	132	1801	85	2012.4471	11.0118	0.6139
51	agonist	1.0201	-0.0883	3	834	13450	463	2008.2354	22.2527	0.8335
52	agreement	-0.3508	-0.1684	5	1149	11433	725	2009.7862	21.5476	0.9621
53	ahr	-0.4182	0.3986	1	275	2474	137	2012.8686	20.0876	1.1996
54	air	0.1058	-0.7389	2	781	7089	276	2009.7717	18.9638	0.936
55	air leak	-0.2887	-1.0005	2	401	4772	146	2010.1644	25.8904	1.0189
56	air pollution	-0.6215	0.4727	1	467	6321	450	2010.5578	38.6311	1.8508
57	airway	0.1339	-0.7652	2	798	8537	411	2007.9903	23.9903	1.031
58	airway pressure	-0.1425	-1.0596	2	531	6373	247	2008.3725	24.6235	0.9699
59	alcohol	-0.6202	0.4222	1	778	6804	405	2008.7111	34.521	1.3181
60	alcohol consumption	-0.6432	0.485	1	509	3403	232	2010.3319	28.8664	1.2645
61	alcohol use	-0.698	0.5009	1	477	3368	194	2009.4742	22.6804	0.9628
62	alkaline phosphatase	-0.0181	-0.1766	6	399	2733	156	2007.5577	18.6282	0.6065
63	allele	0.4945	0.197	9	642	9800	446	2008.4933	23.8543	0.7609
64	allergy	-0.3092	-0.1241	2	521	4747	213	2009.0563	40.4648	1.3978
65	alpha	1.1509	-0.1123	3	1426	62398	1795	2008.0691	21.0836	0.8117
66	alpha hydroxyprogesterone caproate	0.2251	0.7763	1	471	4917	272	2011.0515	22.6949	0.9021
67	alteration	0.1617	-0.273	5	1598	22598	1031	2010.4306	27.4918	1.2967
68	alterations	0.1595	-0.2174	5	567	1829	91	2009.8901	28.8242	1.3957
69	alveolarization	0.8604	-0.8202	3	378	3949	131	2011.1145	26.8092	1.3473
70	ambient air pollution	-0.6732	0.5277	1	201	1461	92	2011.4348	46.2391	2.0176
71	american academy	-0.4875	-0.2968	2	475	2195	145	2009.2414	27.1931	1.0365
72	amniocentesis	0.808	0.8124	4	849	18579	718	2007.0669	25.5947	0.8974
73	amnion	1.6294	0.3105	3	641	24635	641	2005.7769	25.5413	0.8348
74	amniotic cavity	1.2799	0.836	4	662	17502	376	2007.1064	44.5931	1.7231
75	amniotic fluid	1.0447	0.5716	4	1334	63808	2031	2007.0438	31.421	1.0931
76	amniotic fluid concentration	1.4276	0.7484	4	400	9042	160	2006.0375	52.925	1.5844
77	amniotic fluid index	0.3189	0.7591	4	309	2433	110	2006.2182	16.5909	0.5131
78	amniotic fluid sample	1.309	0.6488	4	456	4120	102	2008.0196	26.0882	1.0634
79	amniotic infection	1.1149	0.7354	4	520	6409	167	2006.3234	32.9341	1.251
80	ampicillin	0.422	0.2065	4	346	2051	124	2007.2177	29.2419	1.2146
81	amplitude	0.251	-0.5099	5	801	9802	536	2008.0131	16.2127	0.6164
82	anaemia	-0.3546	0.2791	1	809	9170	483	2009.619	21.9441	0.9724
83	anaerobic bacterium	0.8982	0.781	4	369	3277	94	2006.0957	60.4255	2.1586
84	ang	0.8416	0.2304	4	214	4146	143	2012.5874	10.8042	0.6781
85	angiogenesis	1.1354	-0.5574	3	821	22614	736	2010.3139	30.6141	1.3626
86	angiogenic factor	0.6605	0.3769	4	532	4805	152	2011.0789	35.0592	1.7316
87	animal	0.6167	-0.572	3	1437	40059	1399	2007.4589	25.8099	0.9083
88	animal model	0.5415	-0.5558	3	1244	15464	611	2009.9034	31.4566	1.3903
89	anisometropia	-0.8306	-0.8244	7	133	2066	100	2008.27	28.5	1.0138
90	antagonist	1.2164	-0.0941	3	708	9889	329	2006.4833	29.5076	0.9917
91	antenatal betamethasone	0.2279	-0.4274	2	368	2430	120	2007.4833	23.5833	0.9324
92	antenatal care	-0.5534	0.5466	1	888	10222	609	2009.9852	18.4499	0.9708
93	antenatal clinic	-0.4266	0.6093	1	496	2364	136	2009.0882	23.4412	0.8427
94	antenatal depression	-0.8084	0.4158	1	190	1568	85	2012.5882	69.2471	3.1733
95	antenatal glucocorticoid	0.5267	-0.5241	3	376	2621	128	2007.3125	23.1328	0.8428
96	antepartum	-0.3399	0.6262	1	536	2693	152	2008.8618	23.5789	1.121
97	antepartum haemorrhage	-0.4584	0.7519	1	331	1735	92	2009.0761	20.5435	0.8982
98	antepartum hemorrhage	-0.41	0.7453	1	439	2061	109	2009.1927	26.3028	1.0573
99	anthropometric measurement	-0.4446	0.067	6	492	2615	153	2008.9542	22.9739	0.8605
100	anti	0.5944	-0.1497	3	831	5565	226	2009.9779	23.7788	1.1676
101	anti inflammatory cytokine	0.8778	0.2257	3	493	3212	92	2008.7065	27.4022	0.9556
102	antibiotic treatment	0.2503	0.3839	4	657	4817	264	2009.2955	31.0871	1.3619
103	antibody	0.2467	0.3155	1	1281	24361	1245	2007.6514	23.4337	0.8947
104	antidepressant	-0.6091	0.2374	1	246	2019	163	2010.8466	40.7362	1.805
105	antioxidant	0.5242	-0.2314	6	608	4433	169	2007.8343	49.2071	1.5915
106	antiphospholipid antibody	-0.0805	0.7302	1	338	2202	114	2006.5088	40.0877	1.6172
107	antiphospholipid syndrome	-0.1141	0.7059	1	301	2403	150	2007.8533	33.2867	1.4318
108	antiretroviral therapy	-0.1908	0.6269	1	383	4518	243	2010.1399	34.5473	1.4711
109	anxiety	-0.7441	0.1788	1	984	17867	1139	2010.8929	33.734	1.505
110	anxiety disorder	-0.7513	0.2155	1	271	1620	104	2011.5769	42.7019	1.7972
111	aop	-0.2079	-0.9366	2	242	2952	149	2009.8926	21.8591	0.8976
112	aor	-0.5628	0.6075	1	1113	37736	1988	2012.2948	21.496	1.2594
113	apnea	-0.2458	-0.7476	2	966	19596	1318	2008.1571	22.4165	0.8855
114	apnoea	-0.2746	-0.7994	2	525	6603	356	2006.9045	14.8062	0.5733
115	apo	-0.0993	0.3557	1	318	2799	150	2012.38	16.7067	1.6454
116	apoptosis	1.1237	-0.2601	3	923	22531	676	2008.8521	28.7041	1.1085
117	aps	-0.085	0.6921	1	243	2535	156	2008.8846	23.1474	1.4806
118	ara	-0.3572	-0.6952	6	161	4079	104	2007.5481	50.5096	1.3738
119	arachidonic acid	0.173	-0.5481	6	703	7437	242	2005.9008	39.9587	1.2798
120	arr	-0.5341	0.5638	1	407	5310	266	2012.6015	24.3008	1.5404
121	art	-0.4872	0.7877	1	904	25039	1064	2012.0273	21.3684	1.4116
122	arterial blood pressure	0.0513	-0.7941	2	369	1850	103	2008.0874	18.1553	0.7491
123	arterial pressure	0.1045	-0.6108	2	646	5110	224	2008.1339	26.0804	1.207
124	artery	0.268	-0.4161	2	1054	14608	726	2008.2466	18.4353	0.7585
125	asd	-0.6576	-0.0293	5	384	4351	311	2013.1865	21.0836	1.4978
126	aspirin	-0.0712	0.5736	1	466	4845	220	2007.4227	63.5364	2.15
127	asq	-0.7765	-0.1663	5	161	1592	108	2012.3981	17.213	0.9709
128	assay	0.7623	0.2093	4	1252	19472	760	2007.6592	22.1211	0.8153
129	assisted conception	-0.723	0.7173	1	246	1977	98	2008.2449	48.051	1.5828
130	assisted reproduction	-0.4376	0.8044	1	352	1700	90	2008.6667	21.4	0.8128
131	assisted reproductive technology	-0.5739	0.9026	1	526	3873	174	2011.2644	20.1379	1.2204
132	assisted ventilation	-0.2933	-0.5352	2	498	1893	94	2006.6702	25.7553	0.8758
133	associations	-0.4916	0.3462	1	943	5374	287	2011.2857	28.3798	1.4032
134	astigmatism	-0.7784	-1.0759	7	154	3272	150	2009.06	19.48	0.7747
135	astrocyte	0.8625	-0.7821	3	412	4936	152	2009.7763	31.75	1.3236
136	asymptomatic bacteriurium	0.1107	0.507	4	275	2111	141	2009.8652	24.8936	1.0255
137	asymptomatic woman	0.2407	0.8593	4	534	5496	225	2010.2133	31.8489	1.3617
138	atopy	-0.4103	-0.2053	2	305	1745	103	2008.6602	27.466	1.1466
139	atosiban	0.7209	0.2327	8	450	12138	480	2006.5812	24.0854	0.7503
140	attachment	-0.6308	-0.2282	5	591	4480	298	2008.3859	25.6711	0.939
141	attainment	-0.7096	-0.0322	5	683	4513	274	2009.0985	39.3029	1.6818
142	attention	-0.6387	-0.1043	5	1558	19164	1216	2009.7829	25.9523	1.116
143	attention deficit hyperactivity disorder	-0.7615	-0.0914	5	466	2628	143	2010.4825	57.1259	2.249
144	attention problem	-0.9336	-0.2341	5	207	1960	103	2012.1359	37.4369	1.894
145	attitude	-0.6903	0.1794	1	633	5311	342	2009.8363	13.0906	0.5435
146	authors conclusion	-0.2981	-0.2207	2	946	14001	357	2011.521	19.5294	0.9504
147	autism	-0.5807	-0.0251	5	606	4391	245	2011.102	40.3673	1.8519
148	autism spectrum disorder	-0.627	-0.0573	5	470	2410	145	2013.269	22.7241	1.4793
149	autoimmune disease	-0.1687	0.5998	1	356	1367	104	2011.6058	17.5	1.088
150	available evidence	-0.289	0.0014	2	815	4021	211	2011.3649	22.3033	1.2372
151	average rr	-0.3208	0.4188	1	309	6585	142	2014.0493	32.5634	3.1816
152	axial length	-0.5307	-1.1816	7	179	2432	127	2008.9764	14.3937	0.582
153	baboon	0.582	-0.5549	3	457	5314	226	2006.3584	21.615	0.6951
154	bacterial infection	0.6063	0.2795	4	825	5484	272	2009.4706	18.9853	0.9248
155	bacterial vaginosis	0.2936	0.6651	4	927	21704	1428	2006.3095	34.9867	1.1071
156	bacterium	0.7466	0.2765	4	1082	24551	1094	2009.8885	30.5814	1.4815
157	bag	-0.328	-0.8068	2	357	4600	238	2010.6891	18.5672	0.8027
158	balance	0.1873	-0.3027	6	1353	13563	622	2008.4823	25.9068	1.0158
159	bariatric surgery	-0.6016	0.8109	1	137	1882	109	2013.2569	24.156	1.6497
160	basal	0.8982	-0.2608	3	567	4316	135	2006.4	21.763	0.7434
161	bayley iii	-0.7731	-0.3362	5	251	1809	108	2013.9259	21.8889	1.78
162	bayley scales	-0.6939	-0.4119	5	839	8875	472	2010.6992	30.1928	1.444
163	bdnf	0.1776	0.0082	3	285	2266	98	2011.9082	14.8061	0.8415
164	beat	-0.0355	-0.5447	2	338	1834	145	2007.4069	15.6138	0.5498
165	bed rest	-0.0098	0.8112	4	388	4189	248	2007.5323	32.3992	0.9482
166	behavior	-0.6506	-0.076	5	1426	27559	1767	2009.5263	28.9095	1.1476
167	behavior problem	-0.9164	-0.1576	5	265	2003	124	2009.8387	52.0726	1.8973
168	behavioral outcome	-0.7176	-0.2192	5	471	2386	131	2011.6489	53.2443	1.9512
169	behavioral problem	-0.8645	-0.1635	5	472	3635	204	2010.5343	59.4657	2.2385
170	behaviour	-0.6653	-0.0782	5	1028	10108	601	2008.7454	28.3894	1.0753
171	behavioural problem	-0.8397	-0.1592	5	324	1809	105	2008.7714	41.7619	1.3668
172	belief	-0.6253	0.1197	1	563	2740	186	2009.2312	21.1344	0.7947
173	beta	0.9552	0.0747	3	1593	88164	2777	2007.9456	25.5913	0.9617
174	beta agonist	0.3496	0.295	8	280	1646	84	2006.3333	26.8095	0.8095
175	betamethasone	0.4916	-0.3822	2	923	17539	806	2006.5794	24.4516	0.8176
176	betamimetic	0.1424	0.4038	8	187	3839	115	2010.6522	12.4348	0.6521
177	bevacizumab	0.1166	-1.2936	7	302	6028	227	2012.2863	33.9912	2.1091
178	bias	-0.3471	0.1378	1	1379	21244	866	2012.3002	24.9769	1.5317
179	bibliography	-0.3742	0.3316	1	508	2179	89	2009.3933	62.3596	2.3759
180	bifidobacterium	0.3752	-0.1599	4	229	2146	114	2010.307	78.6842	2.9654
181	bilirubin	-0.2083	-0.3409	2	541	4889	327	2010.1101	17.9327	0.7545
182	binding	1.0882	-0.0513	3	684	8082	271	2006.7417	26.7232	0.9403
183	biochemical marker	0.2953	0.3804	4	585	2920	151	2008.0927	28.6623	1.1432
184	biopsy	0.2973	0.5707	1	772	7240	365	2010.1233	20	0.89
185	birth certificate	-0.6439	0.5812	1	566	3911	282	2009.5603	28.0532	1.1829
186	birth characteristic	-0.6636	0.3203	1	360	1775	126	2010.0317	22.9048	0.9011
187	birth cohort	-0.6336	0.2749	1	957	7014	456	2010.7741	27.3268	1.325
188	birth defect	-0.5376	0.5412	1	864	8112	568	2009.5722	30.5634	1.2165
189	birth length	-0.5045	0.2193	1	564	3767	220	2009.8227	29.6864	1.4717
190	birth order	-0.6518	0.4008	1	491	2315	154	2008.3831	24.4935	0.8798
191	birth outcome	-0.6574	0.5418	1	1185	27165	1739	2010.4692	27.4457	1.3153
192	birth rate	-0.5313	0.679	1	662	5207	288	2009.8125	44.4167	1.7789
193	birth record	-0.6364	0.5861	1	538	3086	215	2010.0744	22.1814	0.9827
194	birth size	-0.5047	0.2784	1	361	2035	125	2010.752	31.248	1.4619
195	bishop score	0.2701	0.921	4	301	3426	160	2008.0438	18.0938	0.7156
196	black	-0.6312	0.5948	1	698	9733	466	2008.5751	32.1438	1.0586
197	black infant	-0.6655	0.329	1	305	1692	100	2007.92	36.5	1.1927
198	black woman	-0.6013	0.6671	1	624	7008	405	2008.6988	32.2469	1.1379
199	blindness	-0.3761	-0.5067	5	881	11240	583	2009.6432	36.0806	1.418
200	blood culture	0.2515	-0.066	4	570	3344	218	2010.2569	23.9083	0.9223
201	blood flow	0.1404	-0.6253	2	1095	15061	736	2008.3587	21.4321	0.8484
202	blood gase	0.1375	-0.877	2	540	3721	145	2007.2	19.8069	0.6883
203	blood transfusion	-0.1597	-0.2699	6	844	8358	498	2008.4639	17.0261	0.6935
204	blood vessel	0.7398	-0.6718	3	663	6525	224	2007.8929	39.7545	1.3321
205	bloodstream infection	0.0795	-0.2319	2	216	1318	122	2012.7377	9.3443	0.6438
206	bmc	-0.3812	-0.3551	6	200	2842	146	2006.6164	23.9795	0.8254
207	bmd	-0.391	-0.3111	6	168	2092	138	2006.5507	14.2754	0.5102
208	bmi	-0.5527	0.7203	1	1145	30287	1426	2011.3093	26.716	1.2968
209	bnp	0.2554	-0.65	2	166	2090	113	2011.1858	16.885	0.7175
210	body composition	-0.4246	-0.2242	6	503	5730	346	2009.1705	23.9913	0.9981
211	body mass index	-0.4662	0.6193	1	1277	18091	843	2010.3749	28.688	1.2155
212	body size	-0.372	-0.1787	6	391	1876	113	2007.5929	37.2301	1.3447
213	body temperature	-0.3986	-0.617	2	440	2667	139	2009.9353	17.5899	0.8387
214	bone	-0.1264	-0.2495	6	462	2264	149	2008.9463	14.5369	0.5078
215	bone mineral density	-0.3722	-0.3181	6	254	1846	111	2005.9099	17.3243	0.5421
216	bone mineralization	-0.3173	-0.3977	6	311	2648	117	2006.2479	22.2051	0.653
217	bottle	-0.4714	-0.4471	2	415	4082	212	2008.4292	18.5755	0.647
218	boy	-0.5844	-0.0345	5	1185	15723	1000	2009.26	24.858	1.0229
219	bpd	0.0534	-0.6084	2	1382	78870	4171	2010.3577	24.042	1.1793
220	bpm	-0.1953	-0.7211	2	250	1519	90	2009.3222	15.0222	0.8228
221	bradycardia	-0.2751	-0.7577	2	716	8574	461	2008.1085	18.5423	0.8086
222	brain	0.1349	-0.6174	5	1468	39477	1724	2009.7894	32.6067	1.4273
223	brain damage	0.1351	-0.4563	5	822	7162	401	2008.182	28.8254	0.9752
224	brain development	-0.2201	-0.4847	5	974	9488	496	2010.5262	41.7278	1.8653
225	brain growth	-0.2595	-0.644	5	468	2666	142	2009.9859	35.3592	1.6026
226	brain injury	0.0001	-0.5932	5	1159	21243	1031	2010.3763	37.7148	1.6535
227	brain lesion	-0.3105	-0.5115	5	535	3285	212	2006.184	38.9198	1.3034
228	brain maturation	-0.356	-0.6788	5	309	1696	102	2010.4804	35.6078	1.3547
229	brain region	-0.0457	-0.6006	5	455	2538	111	2009.6306	31.1982	1.2843
230	brain structure	-0.4807	-0.5598	5	394	2247	119	2010.479	49.5462	2.0157
231	brain volume	-0.4788	-0.5746	5	431	4544	236	2010.7331	54.9619	2.1858
232	brainstem	-0.1904	-0.5544	5	308	1900	115	2010.8	17.8957	0.8457
233	breast	-0.476	-0.2053	2	865	11562	593	2008.3727	33.1079	1.1287
234	breast cancer	-0.2966	0.5402	1	304	1690	147	2008.1293	43.4626	1.6196
235	breast feeding	-0.5407	-0.1113	2	590	4153	235	2008.2511	25.6596	0.9189
236	breast milk	-0.171	-0.3054	6	1075	29682	1465	2009.3993	27.6437	1.1546
237	breastfeeding	-0.588	0.0159	1	991	13869	949	2010.6596	23.059	1.0643
238	breastmilk	-0.2788	-0.0653	6	272	2003	128	2010.625	27.7109	1.1721
239	breath	-0.1973	-1.0492	2	456	5221	221	2009.2081	21.5928	0.9085
240	breathing	-0.2485	-0.7589	2	837	9769	519	2009.7187	19.0848	0.8543
241	breech presentation	-0.3119	0.6537	1	533	3106	216	2008.7778	15.875	0.67
242	bronchiolitis	-0.4319	-0.3496	2	418	5210	348	2010.6006	26.7989	1.2489
243	bronchoalveolar lavage fluid	0.8862	-0.7511	3	392	2902	91	2007.5275	20.5275	0.7267
244	bronchopulmonary dysplasia	0.0056	-0.6296	2	1637	57938	2909	2009.581	30.9983	1.3981
245	bsid ii	-0.7646	-0.3638	5	287	1919	104	2010.0865	31.5962	1.1847
246	budesonide	0.3163	-0.9046	2	222	2283	100	2006.87	21.99	1.4031
247	burst	0.0756	-0.4725	2	385	2853	147	2007.2993	23.7483	0.8535
248	c reactive protein	0.4233	0.38	4	957	10028	434	2010.1452	16.9286	0.7879
249	c57bl	1.219	-0.4023	3	491	3925	102	2010.4412	24.3039	1.0528
250	caesarean delivery	-0.3748	0.6262	1	788	5005	283	2010.4735	43.2226	1.6559
251	caffeine	0.0434	-0.723	2	699	11075	571	2010.049	21.3958	0.9873
252	cah	0.0395	0.2807	4	97	1042	104	2008.4615	18.2885	0.6595
253	calcium	-0.0431	-0.1546	6	935	13227	587	2007.1193	21.5894	0.9069
254	calcium channel blocker	0.3419	0.3565	8	346	3026	130	2009.6385	20.1538	0.8292
255	calcium supplementation	-0.3101	0.4291	1	207	2591	106	2009.4151	56.9528	2.1663
256	cam	1.0115	0.3187	3	389	5107	200	2007.205	17.35	0.6639
257	canada	-0.6421	0.3202	1	1027	9723	567	2010.9647	30.7425	1.502
258	candida	0.2101	0.0073	4	338	1907	127	2009.2992	23.5748	0.9887
259	candida albican	0.4086	-0.026	4	364	1887	103	2009.1262	20.7087	0.8194
260	candidemia	-0.0209	-0.2482	4	140	1382	141	2009.1986	25.3475	1.0073
261	carbohydrate	-0.2452	-0.3916	6	434	2769	120	2010.9167	17.5833	0.9338
262	carbon monoxide	-0.287	0.2861	1	408	1916	93	2010.8387	42.4731	1.9038
263	cardiac function	0.1145	-0.6554	2	405	1957	104	2009.8077	15.9904	0.8953
264	cardiac output	0.0634	-0.8059	2	476	3530	190	2007.6211	15.3895	0.6204
265	cardiac surgery	-0.3579	-0.3633	2	280	1378	129	2011.5969	17.2868	1.0222
266	caregiver	-0.6897	-0.1416	5	790	5789	369	2010.3089	18.3415	0.7653
267	cascade	0.8995	-0.0911	3	830	5920	219	2008.9178	30.968	1.3362
268	case series	-0.2617	-0.3109	7	842	6631	405	2010.4074	20.0617	1.0129
269	caspase	1.1977	-0.3204	3	580	9608	246	2010.1382	23.0285	0.9754
270	cat	0.4551	-0.3428	6	311	2122	84	2007.7738	23.7262	0.726
271	cataract	-0.4444	-0.8625	7	309	3608	193	2008.5855	21.0881	0.7456
272	catch	-0.5103	-0.1352	6	539	4540	284	2008.5	23.9507	0.8316
273	caucasian	-0.1095	0.4069	1	506	2793	137	2010	20.5547	0.8772
274	cause mortality	-0.3893	-0.229	2	316	1792	78	2013.2179	25.141	3.8503
275	cbf	0.1091	-0.9167	2	290	3379	151	2006.3113	46.7285	1.4708
276	cd4	0.619	0.2996	3	379	3337	138	2009.2246	22.7971	1.1126
277	cdh	0.0792	-0.443	2	265	2421	164	2009.2073	28.9756	1.0842
278	cell	1.0821	-0.0701	3	1682	147970	4965	2008.8129	25.7817	1.0904
279	cell death	0.8411	-0.5263	3	684	7827	250	2008.988	33.184	1.2802
280	cell proliferation	0.9823	-0.5233	3	610	5506	176	2008.9545	27.0455	1.056
281	cell type	1.2174	-0.0746	3	592	4675	144	2008.5347	30.1111	1.2767
282	central	-0.3516	-0.5178	2	930	10880	305	2011.3672	19.2197	1.0258
283	central role	1.1031	0.015	3	577	3038	92	2008.837	36.2391	1.4401
284	central venous catheter	-0.0759	-0.369	2	230	1259	101	2008.6535	15.6436	0.5817
285	cerclage	0.0804	0.9479	4	691	23594	1454	2009.3865	18.9271	0.7339
286	cerclage placement	0.1567	1.0741	4	258	2178	120	2009.225	11.7917	0.4637
287	cerebellum	-0.1417	-0.6264	5	545	5170	245	2010.4082	43.9388	1.7123
288	cerebral	0.0216	-0.7148	2	548	3300	176	2009.4148	19.9489	0.8155
289	cerebral blood flow	0.1158	-0.8597	2	548	4772	212	2007.4764	29.7547	1.0431
290	cerebral cortex	0.0864	-0.741	5	396	2183	91	2009.3736	48.8681	1.7627
291	cerebral injury	-0.0653	-0.4398	5	435	1907	109	2009.211	25.4954	1.0796
292	cerebral oxygenation	-0.0363	-0.8831	2	341	3210	162	2010.5432	20.0679	1.0534
293	cerebrospinal fluid	0.1099	-0.3422	5	574	3081	159	2008.8994	32.6164	1.1696
294	cervical cancer	-0.13	0.6887	1	308	2136	169	2010.9172	27.2485	1.1027
295	cervical cerclage	0.1055	0.9074	4	574	8246	473	2008.9958	16.3066	0.6476
296	cervical change	0.3879	0.8605	4	418	3371	159	2004.9748	24.1887	0.7944
297	cervical dilatation	0.6033	0.8609	4	529	6917	294	2005.7075	19.7075	0.6066
298	cervical dilation	0.2569	0.8627	4	456	3385	147	2008.5306	13.2925	0.5159
299	cervical incompetence	0.1209	0.9146	4	486	4141	232	2006.6336	21.194	0.6281
300	cervical insufficiency	0.314	0.8505	4	507	5100	253	2011.3557	13.6719	0.6606
301	cervical intraepithelial neoplasia	-0.1393	0.7481	1	266	2156	140	2011.6786	33.6571	1.436
302	cervical length	0.1502	0.9032	4	857	43214	2478	2008.632	23.6675	0.8611
303	cervical length measurement	0.1442	0.8903	4	375	5739	322	2009.5994	15.3323	0.6716
304	cervical pessary	0.0075	0.8157	4	167	1299	90	2013.8556	19.4444	1.7639
305	cervical ripening	0.9253	0.441	3	488	4195	148	2006.9797	25.3716	0.8794
306	cervical secretion	0.878	0.9332	4	206	2615	99	2004.7071	24.2323	0.6414
307	cervical shortening	0.2313	0.9832	4	367	3922	203	2010.064	13.33	0.5508
308	cervicovaginal fluid	0.7199	0.8026	4	300	2026	92	2009.5109	17.75	0.8511
309	cervicovaginal secretion	0.5061	0.8188	4	268	1460	75	2005.8133	13.3333	0.4146
310	cervix	0.5209	0.7104	4	1086	30181	1359	2007.9345	24.2951	0.973
311	cesarean	-0.1657	0.7239	1	547	3447	175	2010.6971	19.9086	0.8238
312	cesarean delivery	-0.2321	0.6789	1	1402	28559	1655	2009.8332	23.1577	1.0064
313	cesarean delivery rate	-0.4472	0.7675	1	314	1580	97	2009.3608	34.3402	1.4213
314	cesarean section rate	-0.4288	0.7219	1	412	1754	114	2007.9912	14.1579	0.5201
315	channel	0.9236	-0.3228	3	711	9694	394	2008.8198	17.3782	0.6647
316	characteristic curve	0.0547	0.0445	4	579	2742	126	2011.1667	15.0714	0.7878
317	characterization	0.494	-0.0008	4	909	5078	245	2009.7102	23.1469	1.0481
318	checklist	-0.7688	-0.1031	5	627	3639	212	2012.1179	20.2406	1.06
319	chemokine	1.3032	0.2815	3	705	11191	306	2010.3399	29.2908	1.4774
320	chest	-0.2749	-0.5705	2	459	1673	92	2009.4022	21.7935	0.9302
321	child development	-0.7927	-0.0298	5	416	1724	113	2010.5929	23.7522	1.5115
322	child mortality	-0.5407	0.3587	1	263	1018	87	2012.0115	157.8046	10.18
323	child transmission	-0.1993	0.6345	1	405	4342	198	2009.1667	35.2374	1.5082
324	childbearing	-0.6564	0.7222	1	388	2566	148	2008.3378	34.1014	1.1899
325	childbearing age	-0.3675	0.5647	1	452	1371	92	2010.587	20.1848	1.0884
326	childbirth	-0.6744	0.4342	1	707	4959	317	2011.9811	17.6498	0.9013
327	childbirth group	-0.1946	0.3769	1	649	7603	214	2011.9065	22.3505	1.2285
328	childhood asthma	-0.4263	-0.0067	2	225	1096	90	2010.4	24.5778	1.5305
329	children	-0.6089	-0.1843	5	1343	13520	882	2011.1508	22.7948	1.1294
330	chlamydia trachomatis	0.3875	0.6688	4	380	1900	119	2007.5294	19.8319	0.7797
331	cholesterol	-0.1584	0.1704	6	589	5550	297	2010.1785	20.4478	0.8876
332	chorioamnionitis	0.6673	0.247	4	1511	52861	2225	2008.9411	26.587	1.1005
333	chorioamniotic membrane	1.4846	0.5325	4	356	5556	142	2007.8592	25.662	1.1507
334	choriodecidua	1.5352	0.3737	3	351	6391	154	2007.0844	26.6104	0.9038
335	chorion	1.6366	0.3759	3	528	10022	241	2006	31.3817	1.0192
336	chorionicity	-0.3053	0.8303	1	389	3481	188	2010.5691	16.8511	0.7547
337	chronic hypertension	-0.3607	0.7553	1	680	7721	393	2009.7888	23.827	0.9963
338	chronic kidney disease	-0.2443	0.2001	1	287	1632	105	2012.9143	86.9238	5.0861
339	chronic lung disease	-0.0828	-0.6608	2	1431	37758	1773	2006.6238	34.7778	1.1308
340	chronological age	-0.5462	-0.3736	5	582	3009	218	2010.3486	14.6743	0.6998
341	cigarette	-0.5782	0.6272	1	515	4070	207	2008.3671	30.1353	1.0976
342	cigarette smoking	-0.4113	0.6154	1	612	3971	195	2007.3692	52.8564	1.6352
343	cin	-0.1117	0.716	1	239	3132	200	2011.89	25.385	1.2301
344	cinahl	-0.435	-0.4052	2	972	10924	346	2011.9769	26.1503	1.3683
345	circulation	0.1978	-0.4603	2	1079	9673	448	2008.2009	26.3103	1.0702
346	ckd	-0.2659	0.2461	1	166	2474	143	2013.3776	16.1399	1.5413
347	cld	-0.03	-0.6807	2	899	29477	1282	2006.0967	28.0741	0.8453
348	clear difference	-0.2985	0.2906	1	411	4005	85	2013.1647	21.9412	1.7059
349	clearance	0.1969	-0.4238	2	816	7717	427	2007.9883	23.6745	0.891
350	clindamycin	0.3783	0.6324	4	284	1859	109	2006.789	35.6055	1.1798
351	clinical chorioamnionitis	0.8642	0.5899	4	620	7898	291	2010	35.4364	2.0286
352	clinical outcome	-0.1907	-0.3507	2	1290	12718	614	2009.93	23.6759	0.9887
353	clinical risk index	-0.2891	-0.6092	2	403	1513	96	2007.4583	35.5625	1.0674
354	clinical significance	0.2998	0.4126	4	851	4522	200	2008.63	34.905	1.5465
355	closure	0.0812	-0.8075	2	913	14314	779	2008.7047	20.7908	0.8181
356	cm h2o	-0.0524	-1.098	2	322	3377	119	2008.605	23.042	0.8825
357	cmh	-0.0241	-1.2075	2	316	5455	198	2010.6061	16.7424	0.8001
358	cmv	-0.1187	-0.4474	2	480	7200	324	2009.7284	24.7716	0.9802
359	cmv infection	-0.1034	-0.2089	2	268	3190	208	2011.1827	24.3317	1.0404
360	cns	0.2384	-0.3768	5	422	1481	88	2009.6364	36.1818	1.2137
361	co2	0.1137	-0.9224	2	508	4334	187	2007.5348	22.3048	0.8202
362	cochrane central register	-0.3602	-0.4917	2	848	11627	316	2011.4177	23.1171	1.2842
363	cochrane neonatal review group	-0.4012	-0.6863	2	485	8025	195	2011.5949	13.2923	0.7382
364	cochrane pregnancy	-0.1785	0.3698	1	670	8415	242	2011.4215	26.5579	1.2843
365	code	-0.5755	0.2836	1	783	5042	316	2011.057	22.1614	0.9799
366	cognition	-0.7152	-0.3502	5	644	6316	337	2010.4807	43.4866	1.7754
367	cognitive	-0.7337	-0.3367	5	867	10041	543	2010.7053	37	1.6533
368	cognitive ability	-0.791	-0.2792	5	448	2941	167	2009.0419	37.8263	1.5184
369	cognitive deficit	-0.5347	-0.4209	5	436	2301	114	2010.7719	60.4561	2.2692
370	cognitive delay	-0.6398	-0.3075	5	345	1778	97	2010.5361	60.2268	2.0921
371	cognitive development	-0.7463	-0.2743	5	790	8500	469	2008.7207	37.42	1.387
372	cognitive function	-0.6821	-0.3711	5	640	5479	298	2009.4597	48.4329	1.7543
373	cognitive impairment	-0.6415	-0.3318	5	625	4241	220	2011.2318	47.3727	2.187
374	cognitive outcome	-0.7014	-0.353	5	654	5411	315	2010.6286	39.4254	1.747
375	cognitive performance	-0.7556	-0.3446	5	326	2315	136	2008.8824	31.5294	1.395
376	collaboration	-0.4111	-0.1328	2	845	4179	241	2010.8589	23.0664	1.156
377	collagen	1.0136	0.1675	3	540	5273	190	2008.1316	21.1	0.818
378	colonization	0.4226	0.0324	4	958	19539	1103	2008.9166	29.9955	1.279
379	colony	0.8785	0.0431	4	633	5345	194	2007.3918	29.4794	1.0134
380	colostrum	0.4172	-0.4052	6	487	8496	326	2009.5798	18.0798	0.9223
381	communication	-0.6064	-0.0351	5	977	6310	370	2010.5595	24.5946	1.0569
382	compliance	-0.0406	-0.6724	2	1130	12991	663	2008.0302	19.819	0.7668
383	complicated pregnancy	0.197	0.5864	1	430	1759	93	2010.4409	19.4194	1.1267
384	composite outcome	-0.3133	-0.0206	2	538	3268	160	2012.9813	24.1313	1.4629
385	composition	0.0514	-0.1563	6	1147	15799	716	2009.9511	33.9078	1.7689
386	compound	0.7257	-0.047	3	877	7571	330	2009.297	20.7394	0.9667
387	computer	-0.2215	-0.3399	7	740	4308	234	2008.7137	22.5983	0.9235
388	concentration	0.5126	0.158	4	1974	220547	8932	2007.8119	24.8241	0.9563
389	conception	-0.4161	0.6383	1	1179	16556	952	2010.1639	26.9811	1.2017
390	conference proceeding	-0.3864	-0.5842	2	502	4432	115	2012.0696	25.287	1.2197
391	congenital abnormality	-0.4465	0.3994	1	785	4679	316	2009.1582	25.9019	1.2509
392	congenital diaphragmatic hernia	0.02	-0.4273	2	387	1793	141	2008.0851	33.1348	1.0528
393	congenital heart defect	-0.4662	0.1439	1	399	1740	124	2011.7097	20.7097	1.096
394	congenital heart disease	-0.3919	-0.2048	2	736	5563	442	2010.1086	29.4638	1.066
395	congenital malformation	-0.4744	0.4349	1	1193	12067	813	2008.8106	27.7601	1.1123
396	conization	-0.1542	0.8637	1	241	3968	269	2010.0743	19.026	0.7887
397	consecutive patient	-0.0006	0.0195	7	482	1664	97	2007.6907	21.732	0.7356
398	conservative management	0.0669	0.2642	4	375	1548	104	2009.3173	20.3558	0.6807
399	content	0.0833	-0.3339	6	1457	31807	1370	2008.3431	22.7766	0.8853
400	continuous positive airway pressure	-0.2378	-0.9455	2	746	7922	404	2010.5743	24.1064	1.2356
401	contractility	1.0922	-0.1819	3	517	7269	252	2007.8016	18.9325	0.7026
402	contraction	0.9298	0.1312	3	1042	24471	963	2007.2108	15.6957	0.6004
403	control animal	0.8851	-0.6401	3	498	3449	104	2006.125	24.2596	0.7468
404	control child	-0.7674	-0.3297	5	471	2777	159	2006.717	49.4277	1.5792
405	convenience sample	-0.5422	-0.1086	2	363	1195	83	2009	16.8675	0.6278
406	conventional ventilation	-0.231	-1.0393	2	312	3337	106	2007.6792	27.0377	0.9531
407	coordination	-0.5532	-0.3811	5	697	3864	244	2009.4098	28.4344	1.0215
408	copper	0.0469	-0.1223	6	329	2868	123	2006.1463	26.4065	0.8181
409	copy	0.1993	0.4698	1	456	2796	133	2010.2256	18.4286	0.849
410	cord blood	0.5081	0.1529	4	1133	17600	843	2008.656	18.1661	0.7353
411	cord blood sample	0.419	0.2153	4	558	2732	133	2008.2857	16.0602	0.6577
412	corpus callosum	-0.4335	-0.6088	5	429	3722	218	2009.4817	41.5229	1.5262
413	cortex	-0.0617	-0.6417	5	692	7509	358	2010.1927	30.7877	1.3752
414	corticotropin releasing hormone	0.5254	0.4085	3	502	4409	178	2004.2303	49.8483	1.3969
415	cortisol	0.2692	-0.0895	3	1001	18600	829	2008.1628	33.1146	1.1823
416	cortisol concentration	0.3382	-0.3556	3	462	4075	198	2007.6818	22.9091	0.8533
417	cortisol level	-0.0743	-0.1841	3	579	5854	359	2008.5125	29.312	1.0493
418	cost effectiveness	-0.3493	0.0751	1	612	3860	229	2010.1397	18.6987	0.9251
419	counseling	-0.5124	0.4411	1	903	7516	482	2009.7801	21.805	1.0074
420	county	-0.6511	0.4873	1	716	6010	421	2009.1995	26.6746	1.0167
421	couple	-0.5597	0.7449	1	649	7033	385	2009.3896	21.2649	0.9877
422	coverage	-0.4831	0.3388	1	749	5174	331	2011.5408	34.4199	1.8036
423	cow	-0.0229	-0.3492	2	332	4322	138	2007.029	22.0362	0.7711
424	cox	1.3925	-0.0166	3	753	24823	683	2007.063	27.5827	0.8601
425	cpap	-0.2697	-0.9882	2	657	16878	885	2011.0429	23.2893	1.1449
426	cranial ultrasound	-0.3327	-0.51	5	530	3083	213	2008.9437	29.0516	1.0224
427	crh	0.7187	0.2514	3	585	13434	494	2006.3138	40.4109	1.2121
428	crib	-0.3641	-0.5211	2	347	1673	119	2007.7731	21.084	0.6505
429	critical role	0.7113	-0.2001	3	692	3306	118	2010.2712	33.5678	1.4573
430	crohn	-0.334	0.6291	1	244	1355	87	2008.0345	43.6322	1.6305
431	crp	0.5168	0.4713	4	802	15204	664	2010.2967	15.7651	0.7605
432	crp level	0.4152	0.448	4	420	3280	153	2010.6078	11.4379	0.5173
433	crucial role	0.4079	-0.1851	3	636	2174	86	2010.8837	23.5116	1.2777
434	cryotherapy	-0.5844	-1.0924	7	360	8355	346	2004.448	34.4913	0.9572
435	cryptorchidism	-0.4904	0.5321	1	209	1269	96	2008.4271	43.3021	1.4178
436	csf	0.3723	-0.3012	5	538	6088	276	2007.7101	23.8841	0.8461
437	culture	0.7153	0.3501	4	1545	47528	1926	2007.8453	30.1822	1.1241
438	culture medium	0.7954	0.5301	3	504	4768	130	2008.9231	23.6846	1.3448
439	current pregnancy	-0.2811	0.7857	1	466	2146	102	2008.7157	22.8922	0.8639
440	cut	-0.0364	0.3811	4	811	5448	291	2010	15.1271	0.6456
441	cvd	-0.5506	0.3767	1	252	1879	124	2011.7903	34.7903	1.765
442	cvi	-0.6567	-0.498	5	93	1091	85	2012.6235	7.7059	0.5647
443	cyclooxygenase	1.3903	-0.0887	3	652	11346	273	2006.7363	24.7179	0.8194
444	cystic periventricular leukomalacia	-0.1984	-0.5259	5	438	2072	138	2007.5507	39.0942	1.5763
445	cytokine	1.08	0.2616	3	1380	46244	1477	2007.7407	32.7515	1.1977
446	cytokine level	0.7039	0.2488	4	755	6277	237	2008.3629	29.5823	1.0184
447	cytokine production	1.1682	0.2433	3	606	6560	190	2008.9579	25.4158	1.0618
448	cytomegalovirus	0.0021	-0.0549	2	533	3262	194	2010.0052	29.8247	1.1119
449	dam	0.7404	-0.3773	3	649	7118	227	2009.489	22.207	0.9504
450	damage	0.3496	-0.3753	5	1550	26816	1156	2009.2197	23.4213	1.0165
451	danish national birth cohort	-0.531	0.5337	1	293	1550	99	2010.596	35.0404	1.2758
452	days gestation	0.7322	-0.3323	3	708	5725	192	2005.401	30.2552	1.0227
453	dbp	-0.3163	0.1304	1	233	1461	95	2009.3474	41.3789	1.5746
454	dcc	-0.3768	-0.4443	2	139	1848	132	2012.7273	20.5833	1.7517
455	dcd	-0.745	-0.312	5	112	1111	101	2011.6238	22.1485	1.0111
456	deafness	-0.4376	-0.3682	5	474	2467	128	2008.1172	40.7266	1.5524
457	death rate	-0.536	0.5	1	612	3936	238	2008.5294	90.021	5.6365
458	decidua	1.4971	0.3679	3	667	15442	420	2006.8881	26.7476	1.0251
459	decidual cell	1.5649	0.2962	3	388	5690	140	2006.9357	20.7071	0.8794
460	decision making	-0.5307	0.0637	1	705	3820	263	2010.4259	21.597	0.9435
461	deficit	-0.4634	-0.4343	5	1400	25634	1356	2009.5752	34.7802	1.3479
462	degradation	1.381	0.1814	3	661	7039	202	2008.1188	25.7772	1.0004
463	degrees c	-0.2634	-0.4923	2	870	10624	525	2010.8648	18.6381	1.0667
464	dehsi	-0.4847	-0.7858	5	79	1342	95	2011.2421	33.1789	1.3263
465	deleterious effect	0.2316	-0.2353	3	708	2933	109	2008.5321	29.5596	1.1157
466	deletion	0.5507	-0.2254	3	495	3551	177	2010.2712	25.8588	1.0082
467	delivery interval	0.6129	0.7338	4	524	5291	211	2007.9005	32.0853	1.0342
468	delivery outcome	-0.2974	0.6863	1	422	1676	114	2009.6491	27.6579	1.2081
469	delivery room	-0.3351	-0.7197	2	750	8526	518	2011.251	21.0097	1.0241
470	delta	0.5601	-0.2291	3	590	4163	162	2009.8457	14.1049	0.6512
471	demographic factor	-0.6095	0.3893	1	599	2328	143	2010.1818	17.3776	0.7911
472	density	0.1987	-0.248	3	1235	17240	747	2009.3467	24.0857	1.0108
473	depression	-0.7199	0.2581	1	1177	23909	1459	2011.4421	29.9027	1.4973
474	depressive symptom	-0.7423	0.2834	1	545	8256	535	2011.5047	33.5439	1.4479
475	deprivation	-0.6336	0.2686	1	621	5176	339	2010.4631	24.708	0.9957
476	desaturation	-0.3052	-0.8721	2	534	5817	283	2008.7067	19.6608	0.8634
477	developmental care	-0.683	-0.4361	5	307	2512	190	2008.2632	28.1	1.0321
478	developmental change	-0.1164	-0.5218	5	478	1728	98	2008.102	23.7041	1.0567
479	developmental delay	-0.6207	-0.2188	5	968	7763	504	2009.9901	25.3373	1.094
480	developmental disability	-0.6893	-0.1818	5	371	1441	100	2007.92	66.81	2.0241
481	developmental outcome	-0.6097	-0.321	5	990	9630	597	2008.8392	30.2546	1.1847
482	device	-0.2109	-0.6138	2	1077	12587	760	2010.2039	17.5237	0.8408
483	dex	0.6224	-0.5034	3	482	9689	345	2008.429	16.6696	0.6118
484	dexamethasone	0.304	-0.5518	2	1125	28291	1230	2005.3463	30.2634	0.8927
485	dexamethasone treatment	0.257	-0.6441	2	473	4523	194	2005.3402	25.268	0.7799
486	dha	-0.183	-0.5219	6	680	23376	875	2007.96	47.0126	1.5353
487	diabete	-0.3945	0.5578	1	1308	17163	898	2010.0434	31.1715	1.4263
488	diabetes	-0.4104	0.4848	1	1033	12596	703	2010.8962	30.9616	1.549
489	diabetes mellitus	-0.3069	0.5461	1	896	6014	328	2009.2744	31.5915	1.2557
490	diabetic retinopathy	0.9083	-0.7856	3	471	7029	282	2009.5284	37.4787	1.5064
491	diagnostic accuracy	0.0817	0.2147	4	442	2372	139	2011.6978	42.6043	2.3607
492	diet	-0.1495	-0.078	6	1242	26985	1134	2009.5282	35.2302	1.5691
493	dietary intake	-0.256	-0.1108	6	511	2753	119	2008.3361	40.5126	1.4678
494	differential expression	1.3612	0.3616	3	416	3101	91	2009.3077	23.9341	1.01
495	differentiation	0.6519	-0.1982	3	1027	10868	428	2010.1028	26.4836	1.0911
496	difficulty	-0.704	-0.1357	5	1395	18146	1199	2009.7473	25.0317	1.031
497	diffusion tensor imaging	-0.4145	-0.7371	5	377	2792	148	2011.6622	39.0946	1.7342
498	digital examination	0.2464	0.8841	4	182	1620	85	2005.3882	15.5765	0.4922
499	dilation	0.0482	-0.1608	7	711	5813	271	2008.417	28.1144	0.9133
500	disability	-0.5955	-0.2227	5	1400	22882	1480	2009.2074	44.6074	1.7623
501	discordance	-0.4099	0.6603	1	437	4620	306	2009.732	15.1699	0.6493
502	discrimination	-0.5578	0.214	1	626	3892	258	2010.8837	27.3837	1.0814
503	disease activity	-0.2843	0.5992	1	270	1589	101	2010.505	34.6832	1.6704
504	diseases	-0.4785	0.2407	1	570	2119	135	2011.8519	50.2	2.6863
505	disparity	-0.7055	0.5119	1	947	13748	859	2010.5378	30.4016	1.242
506	disruption	0.2005	-0.2401	5	1053	7186	328	2010.7348	28.0945	1.417
507	district	-0.6446	0.4729	1	591	4795	258	2009.7403	19.3527	0.777
508	diuretic	-0.122	-0.4346	2	386	2129	117	2008.2821	15.1624	0.5415
509	dna	0.5091	0.3346	4	1084	14084	685	2009.2292	29.1869	1.2759
510	dna methylation	0.2127	0.1967	3	344	2835	149	2013.8591	23.4631	1.8811
511	dobutamine	0.1035	-0.9829	2	159	1909	83	2008.1325	22.0482	0.7075
512	docosahexaenoic acid	-0.1565	-0.54	6	698	8964	321	2007.5981	45.3988	1.5184
513	doctor	-0.6234	0.1508	1	453	2110	152	2009.1842	13.0855	0.5244
514	domain	-0.4953	-0.1123	5	1161	12297	606	2010.8036	24.8003	1.1492
515	dopamine	0.1222	-0.9028	2	498	6576	318	2007.6006	26.2673	0.8643
516	dose dependent manner	1.1933	-0.2618	3	569	3853	119	2007.9328	18.8487	0.7156
517	dosing	0.0822	-0.459	2	704	4461	229	2009.2183	19.1397	0.7627
518	doxapram	-0.008	-0.865	2	169	1966	124	2006.0242	12.5161	0.4457
519	drug use	-0.5701	0.449	1	629	3943	260	2008.8038	26.8231	1.0649
520	dti	-0.4369	-0.7349	5	306	2953	162	2012.6975	30.537	1.5454
521	ductal closure	0.0647	-0.8932	2	282	2406	114	2009.0526	24.0088	0.9589
522	ductus	0.2247	-0.9281	2	453	5329	209	2007.3636	25.2392	0.8256
523	ductus arteriosus	0.2336	-0.7489	2	731	8509	411	2007.7105	21.6229	0.7611
524	dysregulation	0.0543	0.0699	5	713	3781	168	2011.9702	18.9167	1.2293
525	e coli	0.8087	0.0778	4	542	5716	226	2008.8053	36.4336	1.4095
526	early adulthood	-0.5671	-0.0379	5	376	1357	82	2010.7073	23.561	1.0727
527	early childhood	-0.5745	-0.1488	5	873	5833	351	2009.8148	37.641	1.6265
528	early development	-0.4963	-0.3808	5	470	1687	100	2009.25	30.43	1.3447
529	early intervention	-0.6996	-0.2065	5	609	2966	204	2010.549	21.7059	1.0749
530	early neonatal death	-0.5363	0.5996	1	405	2133	118	2009.7966	22.2203	0.9579
531	early onset neonatal sepsis	0.5489	0.2833	4	271	1779	97	2009.4021	25.6392	1.0006
532	early onset preeclampsia	0.1516	0.7207	1	284	2577	106	2012.3302	16.0377	0.9301
533	early onset sepsis	0.3485	0.0727	4	393	2865	175	2010.2057	33.3429	1.4995
534	early pregnancy	-0.1414	0.564	1	1203	14830	736	2010.303	27.9728	1.2903
535	early preterm birth	-0.1193	0.7268	1	573	2852	156	2010.4872	25.9679	1.0774
536	early preterm delivery	-0.065	0.7973	1	479	2814	160	2008.7313	37.1063	1.4159
537	early term	-0.5594	0.1968	1	352	2347	170	2014.2	13.7706	1.2222
538	early treatment	-0.4237	-1.0302	7	564	4885	201	2009.3085	35.1144	1.1904
539	echocardiogram	0.0578	-0.6914	2	362	1959	122	2009.5	18.0082	0.9468
540	echocardiography	0.0039	-0.6277	2	742	6702	435	2010.292	15.9701	0.8461
541	eclampsia	-0.3118	0.5925	1	924	9886	530	2009.9774	32.9679	1.3794
542	ecmo	0.0123	-0.5013	2	230	1699	117	2007.2906	21.8547	0.8249
543	ectopic pregnancy	-0.2713	0.8535	1	426	2881	155	2007.5677	30.5097	1.0803
544	education	-0.7136	0.3722	1	1388	27324	1622	2009.7713	22.5265	0.9109
545	educational level	-0.7578	0.3945	1	628	3398	202	2010.3762	22.1485	0.9575
546	eeg	-0.2265	-0.6446	5	424	4573	330	2009.0242	23.5697	0.9301
547	effective intervention	-0.4997	0.2031	1	575	1968	115	2011.1304	28.9478	1.3728
548	efw	-0.2393	0.7201	1	158	1478	123	2009.878	20.7886	0.8423
549	elbw	-0.5737	-0.4377	5	1048	13330	787	2010.2605	32.6213	1.1818
550	elbw child	-0.8458	-0.2878	5	259	3272	179	2008.9497	43.3073	1.436
551	elbw infant	-0.3023	-0.6237	2	895	12423	690	2009.7652	26.8638	0.9783
552	elective caesarean section	0.3723	0.4315	3	536	2628	129	2007.7907	22.2403	0.8194
553	elective cesarean section	0.4096	0.3403	3	628	3142	141	2008.7163	15.1915	0.589
554	elective delivery	-0.2397	0.5407	1	322	1429	109	2010.1376	32.3028	1.3095
555	electronic database	-0.3466	0.1435	1	704	2851	152	2012.4868	31.4145	1.8919
556	element	0.1811	-0.119	6	1109	8478	397	2008.2292	20.2796	0.8436
557	elevated level	0.4289	0.2746	4	614	2583	107	2008.1682	27.3084	1.1622
558	elevated risk	-0.5738	0.4443	1	695	2828	172	2010.3895	28	1.1915
559	elevation	0.3856	-0.0283	4	1280	12675	532	2007.8459	27.4737	1.0469
560	eligible infant	-0.4088	-0.5467	2	500	1988	119	2010.7815	19.9832	1.0248
561	eligible woman	-0.2913	0.6591	1	472	1767	106	2010.1509	25.5566	1.5505
562	elisa	1.0872	0.3659	4	1058	17938	534	2008.9326	20.8577	0.9359
563	embryo	-0.3434	0.8244	1	814	13140	538	2009.9126	33.2862	1.5773
564	embryo transfer	-0.4702	0.9259	1	544	9402	431	2011.3318	30.942	1.6921
565	emergency cerclage	0.2111	0.9146	4	186	1555	79	2009.8861	26.1139	0.8163
566	emotional problem	-0.8988	-0.0786	5	237	1677	104	2011.3077	28.7885	1.5125
567	employment	-0.7459	0.1855	1	475	2441	167	2008.8802	18.4371	0.8077
568	endocrine	0.3607	0.2118	3	541	2530	108	2007.9907	38.2778	1.6165
569	endometriosis	-0.1429	0.7812	1	399	4861	296	2012.8885	26.125	2.0963
570	endometrium	0.9948	0.3997	3	481	4521	147	2008.1224	23.3605	1.1646
571	endothelial cell	1.2701	-0.4274	3	703	15097	432	2008.4653	31.4468	1.2169
572	endothelin	0.9866	-0.2212	3	427	2618	103	2007.4466	13.932	0.5783
573	endotoxin	1.1309	-0.2687	3	604	11187	333	2005.006	35.6276	1.0077
574	endotracheal intubation	-0.2369	-0.7767	2	387	2116	111	2009.8559	20.1532	0.9127
575	endotracheal tube	-0.1923	-1.0705	2	368	2787	125	2009.432	18.192	0.8996
576	energy	-0.379	-0.3194	6	761	9160	390	2009.0949	23.7974	1.0358
577	energy expenditure	-0.3973	-0.406	6	346	2399	176	2005.1875	19.8466	0.6291
578	energy intake	-0.3891	-0.4711	6	457	4078	184	2007.6467	32.7011	1.1338
579	eno	0.8117	-0.6198	3	334	2912	92	2007.4022	24.5652	0.7911
580	enteral	-0.1682	-0.6	2	455	3741	177	2009.7684	19.9322	0.8703
581	enteral feeding	0.0074	-0.5379	6	666	8063	441	2008.5488	26.4762	0.9902
582	enteral nutrition	-0.0671	-0.5813	6	524	4656	253	2010.3083	16.4071	0.7346
583	enterocolitis	-0.153	-0.4233	2	1091	10369	531	2009.7985	31.9831	1.4294
584	environmental exposure	-0.3012	0.2748	1	418	1825	129	2011.2248	43.0543	1.9163
585	enzyme	1.0006	0.1572	3	1362	32902	1056	2007.5947	24.6752	0.9275
586	eos	0.1915	0.0551	4	172	2006	144	2013.0764	22.6875	1.2363
587	epds	-0.7964	0.2539	1	230	1624	102	2011.9902	26.5	1.3258
588	epilepsy	-0.4678	0.0665	5	599	6080	497	2009.5956	21.5493	0.9639
589	epithelial cell	1.1649	0.0253	3	749	10147	292	2008.6062	31.5925	1.1926
590	epo	0.1778	-0.6476	6	521	13215	516	2007.843	23.9554	0.9422
591	epoch	-0.3576	-0.6164	2	391	3903	261	2010.8314	27.6552	1.2803
592	equipment	-0.3352	-0.3874	2	670	3174	193	2009.9119	18.1244	0.8271
593	erythrocyte	0.3438	-0.3654	6	469	2934	152	2006.4474	17.8421	0.5785
594	erythromycin	0.4912	0.022	4	406	3917	215	2006.1581	30.3814	0.92
595	erythropoiesis	0.1678	-0.5195	6	273	2177	114	2006.4474	17.2982	0.5653
596	erythropoietin	0.2026	-0.6816	6	666	9341	413	2008.3317	25.3947	1.0774
597	escherichia coli	0.792	0.121	4	694	6054	234	2008.5043	33.3248	1.3349
598	estradiol	1.17	-0.12	3	522	5954	170	2007.6294	23.2765	0.8765
599	estrogen	0.8198	0.138	3	548	4475	162	2007.9691	26.5802	0.9989
600	ethnic group	-0.6664	0.4609	1	688	5721	306	2008.2484	27.6307	0.9869
601	ethnicity	-0.553	0.422	1	1155	11761	672	2010.4018	23.8423	1.0566
602	ewe	0.8818	-0.3355	3	560	8049	266	2006.4023	18.9098	0.6354
603	excess risk	-0.5604	0.5636	1	425	1762	109	2008.8532	32.4037	1.1616
604	exchange transfusion	-0.2932	-0.2452	2	327	1764	104	2008.6154	13.8173	0.6544
605	exclusive breastfeeding	-0.6617	-0.0534	1	342	2002	129	2011.5504	23.3643	1.2357
606	excretion	0.079	-0.3903	6	684	7294	475	2004.3937	16.4042	0.5288
607	executive function	-0.8215	-0.3559	5	388	5051	283	2012.0106	30.9753	1.5588
608	exogenous surfactant	-0.0662	-0.9463	2	365	2031	95	2006.4842	20.0211	0.7284
609	expectant management	0.0032	0.6907	1	604	6439	352	2010.4205	14.5795	0.7785
610	experiment	0.7127	-0.3061	3	1131	13585	490	2007.9633	20.449	0.86
611	experimental model	0.7156	-0.4231	3	597	2861	107	2009.2336	23.1869	0.9722
612	expert	-0.3872	-0.2958	7	703	6827	320	2012.0469	29.6781	1.5327
613	expression	1.2225	-0.119	3	1631	185480	5524	2009.1486	22.1588	0.903
614	expression level	1.2463	-0.2032	3	580	5897	175	2011.5314	13.08	0.6979
615	extracellular matrix	1.351	0.248	3	548	4945	136	2008.375	26.5662	0.9929
616	extracorporeal membrane oxygenation	-0.016	-0.4627	2	324	1376	88	2008.1705	22.1591	1.0888
617	extrauterine life	-0.0877	-0.5642	2	425	1353	82	2008.6585	26.7073	0.9637
618	extremely low birth weight infants	-0.2256	-0.6811	2	422	1791	101	2012.5545	21.3564	1.1979
619	extremely preterm infants	-0.4009	-0.5621	2	428	1373	82	2013	47.8659	2.8578
620	extubation	-0.2241	-1.104	2	538	11017	525	2009.3638	23.8629	1.0861
621	extubation failure	-0.2381	-1.1603	2	222	2526	112	2010.25	14.0268	0.7505
622	eye	-0.3226	-1.1016	7	997	79062	3564	2008.2621	25.0488	0.9626
623	eye examination	-0.5209	-0.7537	2	270	3216	158	2009.6519	19.8101	0.813
624	facility	-0.5032	0.238	1	1069	8270	565	2010.9646	23.3947	1.2248
625	false positive rate	0.1195	0.5122	4	376	2179	114	2010.3158	26.0526	1.4808
626	fas	0.4565	-0.0869	6	336	3104	104	2008.5962	26.2596	0.9387
627	fat mass	-0.413	-0.1655	6	345	2557	155	2009.4258	34.4645	1.254
628	father	-0.8443	0.2436	1	784	13304	894	2009.8345	27.9016	1.122
629	fatty acid	0.0162	-0.4287	6	1074	24899	960	2006.5438	38.6187	1.2939
630	fatty acid composition	0.0044	-0.5989	6	277	3314	118	2005.1949	28.1695	0.8433
631	favorable outcome	-0.3569	-0.3288	7	446	1796	104	2008.5673	28.8365	1.0571
632	fear	-0.7008	0.3194	1	458	2684	144	2010.3403	20.1875	0.8719
633	feed	-0.3001	-0.3818	2	696	5427	255	2009.3765	22.1569	0.9043
634	feeding	-0.3474	-0.4328	2	1081	18447	961	2009.025	26.6982	1.0424
635	feeling	-0.805	0.0094	1	352	1854	118	2009.7966	19.0932	0.82
636	ferritin	-0.0732	0.1047	6	377	2893	149	2008.2685	19.9799	0.6719
637	fertil steril	-0.4124	0.9217	1	318	1446	77	2009.3117	44.9481	1.8945
638	fertility	-0.262	0.6505	1	762	6680	437	2009.9336	37.5698	1.5628
639	fertility treatment	-0.537	0.7991	1	358	2592	113	2011.8938	17.7611	0.9868
640	fetal anomaly	-0.2369	0.7711	1	486	2574	148	2009.9595	19.1486	0.7579
641	fetal brain	0.6711	-0.3828	3	570	5518	190	2009.5526	29.4421	1.1312
642	fetal circulation	0.6084	-0.0537	3	526	2936	121	2006.7851	27.9174	0.9365
643	fetal complication	-0.255	0.5609	1	608	2918	179	2009.7654	25.8771	1.0492
644	fetal death	-0.0338	0.6244	1	1162	15869	778	2008.6324	31.2596	1.2849
645	fetal demise	0.0883	0.5654	1	673	3895	219	2010.4795	19.3059	0.8645
646	fetal development	0.1014	0.0799	3	937	5165	268	2009.5149	32.9888	1.3528
647	fetal exposure	0.2956	0.0819	3	536	2561	130	2008.8692	42.8231	1.5186
648	fetal fibronectin	0.3206	0.9224	4	575	9265	492	2006.3902	25.9106	0.8922
649	fetal gender	-0.1119	0.6971	1	281	1402	84	2009.0476	20.3452	0.7195
650	fetal indication	-0.0716	0.6236	1	298	1203	78	2008.7564	53.5513	2.1075
651	fetal inflammatory response	0.9725	0.341	4	559	4434	156	2009.9231	51.7244	1.7979
652	fetal inflammatory response syndrome	1.0203	0.4251	4	419	3883	121	2009.843	35.8099	1.4401
653	fetal loss	-0.1508	0.668	1	829	7331	415	2009.3036	29.0361	1.2047
654	fetal lung	1.1452	-0.3421	3	549	6119	188	2009.1223	28.1915	1.0607
655	fetal lung maturation	0.5263	-0.1568	3	545	2815	124	2006.9355	38.0161	1.0701
656	fetal malformation	-0.2147	0.6748	1	468	1524	90	2008.3667	19.1111	0.8752
657	fetal membrane	1.3717	0.4388	3	940	38246	1034	2007.7534	26.3956	0.9673
658	fetal outcome	-0.2949	0.6157	1	957	8903	589	2010.6537	21.7436	1.0364
659	fetal sex	-0.176	0.5903	1	483	2450	129	2010.4574	23.2713	1.0138
660	fetal sheep	0.5884	-0.7335	3	479	4099	134	2008.3358	29.6642	1.0336
661	fev1	-0.489	-0.3894	2	229	1592	106	2008.3208	28.717	1.7009
662	fevr	0.1449	-0.804	7	145	1663	94	2010.5	15.9468	0.7784
663	ffn	0.3836	0.9337	4	366	5388	303	2010.0264	11.2574	0.5543
664	fhr	0.093	-0.1343	2	224	1540	93	2007.1828	10.8495	0.3623
665	fibroid	-0.2274	0.7936	1	261	3079	218	2011.867	37.8028	1.7102
666	fio	-0.0975	-1.0544	2	598	7910	363	2010.6033	12.7824	0.7579
667	fir	0.8287	0.3391	4	316	2610	100	2011.23	17.68	0.7398
668	firs	1.0164	0.4344	4	288	5042	151	2012.8278	18.0795	1.0735
669	first birth	-0.6134	0.6758	1	385	2584	156	2008.1795	32.9359	1.177
670	first dose	0.0658	-0.63	2	384	2239	121	2006.9421	23.314	0.7476
671	first hour	-0.0975	-0.6264	2	576	2514	138	2009.4565	19.0362	0.8522
672	first pregnancy	-0.4691	0.8714	1	600	6884	329	2009.8936	28.0578	1.0547
673	first trimester	-0.1967	0.6571	1	1263	18700	1091	2009.8964	26.4849	1.1703
674	first year	-0.5879	-0.1508	5	1217	11807	849	2009.662	25.3663	1.0695
675	fish	-0.1958	0.0972	6	401	2794	161	2009.4969	49.7081	1.6528
676	fish oil	0.0036	-0.3375	6	413	3754	150	2009.4133	40.5733	1.4686
677	flare	-0.2173	0.7098	1	282	2666	178	2009.7865	29.3708	1.4958
678	flow	-0.0539	-0.7274	2	1101	20302	1091	2008.6361	27.1302	1.0561
679	flow cytometry	1.0326	0.1069	3	607	5121	182	2009.7637	17.5549	0.8693
680	fluconazole	0.0325	-0.2484	2	276	2191	152	2009.7895	31.8487	1.2103
681	fluctuation	0.1461	-0.8126	2	562	3973	168	2009.8214	22.6548	0.9174
682	fluid	0.5304	-0.0722	4	1271	19761	831	2008.0168	20.1143	0.7612
683	foal	0.5371	-0.2689	3	241	7218	428	2009.5678	10.3621	0.4001
684	fold	0.3628	0.2068	3	1598	28610	1083	2008.4774	31.7405	1.2031
685	fold increase	0.2567	0.2546	3	915	5275	209	2008.555	40.067	1.4513
686	folic acid	-0.3856	0.3322	1	572	6757	286	2010.4825	29.7098	1.3865
687	folic acid supplementation	-0.5494	0.5213	1	335	2934	124	2012.2097	23.5	1.2839
688	formation	0.6389	-0.4734	3	1269	19973	817	2008.1763	30.9412	1.1413
689	formula	-0.1997	-0.4421	6	1212	45827	1905	2007.0304	32.3155	1.1251
690	fortification	-0.4035	-0.34	6	381	5405	290	2011.431	16.0655	1.0154
691	fractional anisotropy	-0.4551	-0.6563	5	398	3702	205	2012.6585	30.9268	1.7602
692	frc	-0.0556	-1.0892	2	270	4468	191	2006.2565	24.9948	0.9221
693	ftoe	-0.0504	-0.855	2	139	1848	98	2012.0612	17.2449	0.8043
694	full enteral	-0.2309	-0.5822	2	334	2125	112	2010.4911	19.1696	0.9398
695	full enteral feeding	-0.1766	-0.554	2	340	2777	168	2009.875	19.8214	0.792
696	full term child	-0.8324	-0.3929	5	454	4761	295	2010.4441	17.661	0.8786
697	full term control	-0.731	-0.4448	5	359	1853	105	2009.9238	28.0762	1.1358
698	functional outcome	-0.6437	-0.6478	5	510	3363	166	2009.1627	30.2289	1.2007
699	functional residual capacity	-0.0771	-1.0695	2	361	3140	142	2006.7817	24.0704	0.9172
700	funisitis	0.9616	0.5206	4	606	15617	549	2009.8069	32.9235	1.2786
701	furosemide	0.09	-0.6428	2	281	3226	156	2006.2628	14.4359	0.537
702	g birth weight	-0.3798	-0.4818	2	840	4478	241	2008.2905	41.0913	1.3832
703	g csf	0.9122	0.168	4	363	4155	151	2005.9603	20.3179	0.7451
704	g kg day	-0.3733	-0.5427	6	347	3214	137	2010.0949	17.1095	0.7045
705	g vaginali	0.7399	0.4798	4	260	2094	88	2009.125	35.0909	1.2916
706	gardnerella vaginali	0.6523	0.5253	4	367	2471	106	2008.6321	32.434	1.3779
707	gas	-0.0211	-0.681	2	799	5364	285	2009.6035	34.1719	1.3168
708	gas exchange	0.024	-1.0971	2	531	6060	226	2007.7743	21.0973	0.9355
709	gastroesophageal reflux	-0.3317	-0.6577	2	283	1688	133	2007.7293	19.8271	0.6474
710	gastrointestinal tract	0.1995	-0.2964	4	566	2822	133	2009.203	45.4662	1.9158
711	gbs	0.5766	0.4167	4	509	7349	425	2009.3224	30.1459	1.3122
712	gdm	-0.4751	0.8133	1	602	15592	832	2012.1611	17.5709	1.1121
713	gene	0.7973	0.0902	3	1522	68964	2771	2009.716	23.8409	1.0499
714	gene expression	1.2321	-0.0033	3	967	20602	596	2010.193	24.7399	1.1078
715	gene polymorphism	0.5559	0.3174	9	467	4626	231	2010.6017	15.1861	0.5664
716	general anesthesia	-0.1916	-0.4503	2	431	1902	141	2009.9787	12.9078	0.6271
717	general movement	-0.6515	-0.4529	5	254	2363	165	2008.5333	29.1758	1.0609
718	general population	-0.4653	0.5379	1	991	7767	461	2009.6855	28.8221	1.2175
719	generation	0.3738	-0.0446	3	1190	10873	479	2009.7912	25.6263	1.3511
720	genetic polymorphism	0.5934	-0.0044	9	396	2425	115	2009.0261	18.7217	0.6309
721	genetic susceptibility	0.1215	0.1868	9	354	1519	88	2008.7159	36.7841	1.2396
722	genital mycoplasma	0.8702	0.7446	4	313	2960	98	2010.0204	22.7653	1.2262
723	genotype	0.3253	0.247	9	975	17651	896	2009.9732	19.0312	0.7127
724	gentamicin	0.2186	-0.3064	2	309	2651	135	2009.4741	16.763	0.835
725	ger	-0.3259	-0.823	2	110	1665	117	2008.0598	17.7179	0.633
726	gestation length	0.3215	0.0903	3	392	2037	105	2008.4286	33.181	1.1448
727	gestational age baby	-0.422	0.4661	1	380	1691	84	2009.2024	39.0238	1.589
728	gestational age birth	-0.6767	0.6541	1	498	3253	192	2010.4896	31.9531	1.5584
729	gestational day	0.8377	-0.2893	3	583	4490	138	2009.8333	17.3116	0.805
730	gestational diabete	-0.4752	0.7136	1	1062	14916	727	2011.1857	27.216	1.5182
731	gestational diabetes	-0.4674	0.8376	1	400	1879	88	2011.2159	22.4886	1.2837
732	gestational diabetes mellitus	-0.4403	0.7804	1	738	7490	391	2011.4169	22.5064	1.2636
733	gestational hypertension	-0.3652	0.7049	1	843	11254	583	2010.3808	31.2727	1.468
734	gestational weight gain	-0.6633	0.8075	1	518	9484	453	2011.6291	35.7219	1.7227
735	gfr	-0.1081	-0.2483	2	230	1891	127	2009.126	29.7559	1.2461
736	girl	-0.5997	-0.032	5	1218	15053	926	2009.6371	22.8521	1.0137
737	glaucoma	-0.1385	-0.9213	7	314	3374	171	2008.4503	22.8655	0.7621
738	glomerular filtration rate	-0.0755	-0.2307	2	350	1726	115	2009.1652	25.5826	1.1002
739	glucocorticoid	0.6395	-0.3807	3	937	13892	532	2007.8816	27.7199	1.0234
740	glutamine	-0.0913	-0.6315	2	331	3093	157	2007.4522	23.6369	0.7683
741	glutamine supplementation	-0.3405	-0.685	2	160	2519	124	2009.5645	17.4516	0.6243
742	glutathione	0.701	-0.478	6	416	3367	130	2007.6846	27.1	0.9391
743	gm csf	0.8049	0.2453	3	307	2547	93	2006.5914	19.8817	0.7741
744	gms	-0.6064	-0.4244	5	197	3011	223	2008.2242	24.1121	0.8712
745	grade iii	-0.1953	-0.3631	2	463	2143	124	2007.4516	32.4839	1.0916
746	gram stain	0.6553	0.6678	4	301	2256	116	2004.9914	29.8793	0.9613
747	gravida	-0.1128	0.6502	1	629	3244	190	2007.2474	19.5316	0.6451
748	gravidity	-0.2702	0.6761	1	594	2718	139	2008.3885	17.7626	0.6498
749	group b streptococci	0.801	0.4273	4	305	2372	86	2004.9651	34.907	1.0199
750	group b streptococcus	0.537	0.411	4	534	3016	176	2009.0057	28.517	1.2344
751	group difference	-0.6348	-0.2516	5	841	4593	251	2010.9442	24.0837	1.3245
752	growth factor	0.7148	-0.2967	3	1118	21991	737	2008.578	30.9199	1.1634
753	growth factor binding protein	0.5462	0.7425	4	370	3824	130	2008.5077	21.7462	0.7285
754	growth failure	-0.3818	-0.4195	6	494	3467	207	2009.744	27.5845	1.4049
755	growth parameter	-0.4537	-0.2324	6	503	2345	121	2009.4545	18.7521	0.8278
756	growth rate	-0.3951	-0.3809	6	596	3933	221	2009.629	21.276	0.9344
757	gsh	0.7431	-0.396	6	291	2594	111	2009.3243	22.018	0.7692
758	gut	0.4264	-0.2994	4	573	4848	212	2011.1887	29.3349	2.0481
759	gwg	-0.6722	0.87	1	267	7010	326	2013.9847	22.3436	1.4957
760	gynecologist	-0.2801	0.5263	1	652	2929	193	2010.4922	15.2591	0.7608
761	haart	-0.1832	0.6313	1	176	2857	150	2009.7267	38.3933	1.4712
762	haemoglobin	-0.1742	-0.0984	6	436	2886	137	2008.3139	17.4453	0.7707
763	harm	-0.2804	0.0972	1	975	6841	300	2011.3133	30.7533	1.6171
764	hbd	0.7464	-0.0847	4	206	2675	82	2009.7805	40.9878	1.2779
765	hca	0.8592	0.5266	4	349	9559	371	2012.2938	17.1213	1.0252
766	hcg	0.1862	0.7669	1	524	6313	293	2007.4778	24.4846	0.7751
767	hdp	-0.6333	0.458	1	128	1171	92	2012.5109	6.4457	0.4627
768	head circumference	-0.501	-0.1018	6	1206	17804	1090	2009.3459	31.3174	1.2726
769	head growth	-0.6078	-0.3404	6	367	2306	144	2010.6875	25.9028	1.0498
770	health care	-0.6564	0.3212	1	714	3745	279	2010.1219	20.552	1.0257
771	health care provider	-0.6261	0.2478	1	574	2374	167	2009.6467	18.8743	0.787
772	health outcome	-0.5556	0.3273	1	1114	10701	663	2011.7511	29.724	1.5328
773	health professional	-0.7234	0.1644	1	423	1723	113	2011.0885	13.2743	0.574
774	health service	-0.6607	0.3772	1	607	3288	201	2010.0846	26.005	1.1079
775	health status	-0.6424	0.1483	1	765	4041	272	2009.3419	23.2463	0.8819
776	healthcare provider	-0.6601	0.1104	1	402	1656	91	2011.2527	11.4835	0.6907
777	healthy child	-0.4775	-0.2096	5	529	2205	138	2009.442	26.5435	0.984
778	healthy pregnant woman	0.3528	0.4755	4	655	3328	171	2009.5205	16.7719	0.7603
779	healthy preterm	-0.2957	-0.4345	5	364	1167	85	2006.3059	20.2588	0.8439
780	healthy preterm infant	-0.19	-0.4931	6	467	2211	128	2005.5078	21.9688	0.8129
781	healthy term	-0.374	-0.4959	5	486	1950	120	2009.1583	20.8833	0.8905
782	healthy term infant	-0.3496	-0.4244	5	471	2127	121	2007.9835	35.4711	1.2492
783	healthy woman	0.3102	0.4795	4	759	4114	193	2009.0155	22.6839	0.9193
784	hearing	-0.5141	-0.3785	5	409	1738	120	2008.75	31.1333	1.2592
785	heart	0.1933	-0.4106	2	952	7053	347	2009.1383	18.7205	0.88
786	heart rate	-0.171	-0.5905	2	1167	18980	1010	2007.4941	20.5624	0.7483
787	heart rate variability	-0.2879	-0.5483	2	302	1860	121	2008.4545	18.1157	0.8044
788	height	-0.5175	0.1157	1	1234	17578	1003	2009.4227	25.4556	0.9573
789	hellp syndrome	0.0043	0.5064	1	469	3507	235	2007.6936	14.5064	0.6057
790	hematocrit	-0.0374	-0.3896	6	530	3505	213	2008.6479	23.446	0.9236
791	heparin	-0.0834	0.5383	1	423	3774	199	2008.1256	31.6332	1.0499
792	heterogeneity	-0.3398	0.0121	1	1330	14632	634	2011.2855	31.1356	1.7514
793	hfnc	-0.2478	-1.0493	2	140	3774	156	2013.359	33.7821	2.5401
794	hfov	-0.1297	-1.0569	2	299	6610	267	2007.2509	17.5431	0.6821
795	hif	1.3062	-0.6512	3	374	8014	219	2010.3973	33.8584	1.3289
796	high concentration	0.6171	0.0276	4	804	4058	141	2007.8014	29.5461	1.1134
797	high dose	0.151	-0.3435	2	781	4492	184	2008.5761	23.7989	0.9346
798	high frequency oscillatory ventilation	-0.1556	-1.0419	2	373	3715	161	2007.1677	30.6398	0.9526
799	high frequency ventilation	-0.19	-0.9484	2	285	1487	86	2007.7674	28.0233	1.0449
800	high income country	-0.6028	0.3683	1	434	1968	97	2013.1134	37.6701	2.8059
801	high myopia	-0.5804	-1.3701	7	107	2045	85	2007.0118	28.2941	1.0594
802	high risk infant	-0.5755	-0.3176	2	708	4436	297	2007.5859	31.4781	1.1038
803	high risk woman	-0.0893	0.7874	1	550	3261	152	2010.0066	26.0197	1.2789
804	high sensitivity	0.0276	0.2504	4	452	1525	81	2009.5926	21.0864	0.9602
805	higher concentration	0.6769	0.3135	4	621	3491	117	2007.5556	34.7179	1.2805
806	higher mortality	-0.3507	-0.2382	2	440	1452	96	2009.25	23.3333	1.0078
807	highest quartile	-0.281	0.1531	1	419	1734	87	2010.931	24.5517	1.3175
808	hippocampus	0.1878	-0.6569	5	504	5358	198	2010.404	31.7424	1.3755
809	hispanic	-0.6514	0.5239	1	411	4231	197	2008.8934	31.6447	1.0482
810	hispanic woman	-0.6416	0.6778	1	421	3371	189	2009.127	26.8836	1.0376
811	histologic chorioamnionitis	0.9679	0.6505	4	684	13603	431	2008.2552	33.42	1.2357
812	histological chorioamnionitis	0.8936	0.5262	4	575	8638	350	2010.2314	23.2143	0.9782
813	histology	0.387	0.0739	4	845	4944	233	2009.4549	20.0815	0.9182
814	hiv	-0.1907	0.5468	1	891	23372	1320	2008.8424	29.5402	1.1602
815	hiv infection	-0.2443	0.5874	1	540	4850	224	2009.0223	23.7366	1.1132
816	home environment	-0.8031	-0.1858	5	290	1555	101	2006.9703	34.1584	1.137
817	home visit	-0.7752	0.1572	1	397	1568	104	2009.4904	30.4519	1.0949
818	hormone	0.3337	0.1098	3	1403	22796	1035	2007.5556	29.1536	1.0047
819	hospital discharge	-0.5272	-0.3266	2	1026	10915	612	2009.3611	22.9297	0.9434
820	hospital mortality	-0.3738	-0.2952	2	310	1387	131	2011.3969	35.2672	1.7524
821	hospital record	-0.4781	0.4313	1	658	2701	169	2009.6331	19.2663	0.8795
822	hospitalisation	-0.4565	-0.029	2	753	4996	290	2010.6448	17.369	0.8603
823	host	0.3246	0.0807	4	609	2728	140	2010.9571	34.7643	1.8578
824	household	-0.6775	0.1707	1	429	1788	121	2009.686	26.7107	0.9383
825	hpa	0.2523	-0.1316	3	445	2544	114	2008.614	35.7632	1.3855
826	hpv	0.2139	0.5327	1	214	1654	101	2012.0297	11.9703	0.6452
827	hrqol	-0.8743	-0.1946	5	158	1827	101	2011.7426	13.5941	0.7192
828	hrv	-0.3557	-0.5157	2	193	1895	138	2010.4783	15.8333	0.8211
829	hspda	0.0541	-0.7907	2	155	2655	152	2012.3487	12.2763	0.7651
830	human	0.5148	-0.1284	3	1450	19757	816	2008.7071	36.4657	1.378
831	human fetal membrane	1.6059	0.2762	3	417	7872	194	2005.5361	35.9897	1.0827
832	human immunodeficiency virus	-0.1478	0.5682	1	552	2841	155	2008.1935	29.8258	1.2179
833	human infant	0.2625	-0.6283	5	625	2992	137	2008.8394	40.8759	1.5565
834	human milk	-0.1089	-0.4588	6	870	27232	1382	2008.6339	31.0991	1.2653
835	human myometrium	1.5611	0.0682	3	398	8747	254	2006.7953	22.7874	0.8062
836	human parturition	1.5018	0.3199	3	449	5994	162	2007.2099	38.2099	1.4305
837	human placenta	1.2601	0.3195	3	546	6725	202	2008.8663	26.7079	1.1335
838	human pregnancy	0.8733	0.2631	3	766	5820	208	2007.3077	39.8606	1.344
839	hybridization	1.186	0.1733	3	559	4944	152	2005.4342	31.4013	0.9615
840	hydrocephalus	-0.2652	-0.4263	5	480	3724	334	2008.5329	20.9132	0.7659
841	hydrocortisone	-0.0008	-0.7038	2	512	5782	242	2008.4545	46.8471	1.7982
842	hydrop	-0.0856	0.1372	1	337	1623	162	2007.7099	19.4198	0.6516
843	hydroxyvitamin d	-0.0167	0.4665	6	332	1670	81	2013.6543	26.5185	2.2063
844	hyperbilirubinemia	-0.3171	-0.2375	2	682	5156	401	2010.6733	18.0623	0.7957
845	hypercapnia	0.0373	-0.9192	2	419	3368	163	2008.9141	21.7178	0.7239
846	hyperemesis gravidarum	-0.2876	0.4708	1	290	1740	100	2010.88	18.8	1.073
847	hyperglycaemia	-0.289	-0.3723	2	332	2313	115	2009.5391	22.6957	0.8673
848	hyperoxia	0.7929	-0.8535	3	738	28354	899	2010.3437	24.4972	1.1109
849	hypertensive disease	-0.4743	0.6716	1	362	1906	118	2008.822	13.5085	0.7109
850	hypertensive disorder	-0.3961	0.6273	1	925	11183	608	2011.1694	19.0181	1.0682
851	hyperthyroidism	-0.1959	0.4599	1	243	1927	140	2007.85	23.0786	1.0522
852	hypocarbia	-0.074	-0.8437	2	175	1411	82	2005.1341	33.5488	0.9938
853	hypospadia	-0.4739	0.5398	1	190	1703	124	2011.0565	18.4435	0.7946
854	hypotension	0.0101	-0.7415	2	815	12551	751	2008.8975	22.2304	0.85
855	hypothermia	-0.3578	-0.5146	2	736	8036	543	2011.3204	20.0589	1.0705
856	hypothyroidism	-0.2511	0.4188	1	575	6045	513	2010.7875	29.6179	1.1968
857	hypoxemia	-0.0237	-0.7546	2	671	6412	295	2008.1288	22.4508	0.9435
858	hypoxia	0.5579	-0.6521	3	1284	36001	1404	2009.4979	23.7778	1.0189
859	hypoxia ischemia	0.3169	-0.753	5	511	5371	212	2009.5236	40.9009	1.5513
860	hysterectomy	-0.0084	0.7258	1	527	3061	179	2010.6201	17.8771	0.9482
861	iai	1.3117	0.7149	4	377	21376	482	2010.0373	29.083	1.1844
862	ibd	-0.3281	0.5759	1	243	4207	278	2012.2482	36.3022	1.8042
863	ibuprofen	0.0117	-0.929	2	436	11304	399	2009.4561	26.4185	1.0198
864	icam	1.1839	0.3782	3	268	3648	114	2004.5965	13.6404	0.5573
865	icc	-0.3699	-0.2102	5	285	2088	131	2011.6107	20.0916	1.0523
866	icd	-0.6021	0.2884	1	365	1886	128	2011.4141	18.7812	0.8994
867	icp	-0.0099	0.5749	1	307	4437	276	2011.2101	31.3261	1.4891
868	icsi	-0.6009	0.9295	1	428	8787	393	2008.9364	36.3791	1.413
869	ifn gamma	0.9146	0.164	3	598	6697	208	2009.726	23.3606	1.0238
870	igf	0.3849	-0.3865	6	682	20047	746	2008.7587	25.7574	0.9356
871	igfbp	0.3726	0.3376	4	467	10774	418	2006.9737	20.3493	0.6399
872	image	-0.2316	-0.5714	7	977	19479	1139	2010.8306	24.4249	1.1491
873	imaging	-0.2256	-0.5698	5	1074	13240	840	2010.7571	22.2131	1.0327
874	imbalance	0.4811	0.0826	4	911	5928	241	2009.7303	26.9876	1.3212
875	immature brain	0.4987	-0.8039	5	419	3201	95	2010.9895	29.2211	1.3875
876	immature infant	-0.1956	-0.6762	2	516	1936	121	2007.8512	29.5124	0.9828
877	immigrant	-0.7718	0.5686	1	312	2594	176	2010.9545	16.5284	0.7701
878	immune response	0.7463	0.1943	3	992	12053	457	2009.8556	28.5427	1.285
879	immune system	0.6956	0.1517	3	946	9953	445	2010.0719	30.1528	1.4048
880	immunity	0.4241	0.1413	3	720	5088	243	2010.4774	24.1646	1.2522
881	immunization	-0.3728	-0.0768	1	511	3843	312	2008.7596	23.5577	1.336
882	immunoassay	0.8131	0.5295	4	817	8179	257	2007.3152	31.1751	1.0809
883	immunohistochemistry	1.2666	-0.142	3	894	14821	398	2009.1382	21.7613	0.8643
884	immunosorbent assay	0.9338	0.3415	4	935	11166	365	2007.8274	21.389	0.8666
885	impairment	-0.5086	-0.3447	5	1596	29340	1762	2009.1521	39.4728	1.593
886	implantation	0.3329	0.2924	3	822	7288	338	2009.5503	30.1627	1.3156
887	important role	0.5163	-0.0441	3	1486	14800	587	2009.1789	22.2078	0.9457
888	imr	-0.7804	0.5092	1	172	2780	155	2009.8516	19.2581	0.8244
889	inadequate prenatal care	-0.7318	0.6517	1	277	1291	86	2009.4884	24.6279	0.9548
890	inception	-0.4613	0.1821	1	432	1727	85	2013.8941	26.4941	2.6266
891	income	-0.7594	0.3812	1	874	9891	555	2010.0631	28.0234	1.2694
892	increased risk	-0.497	0.6318	1	698	3602	177	2009.8475	54.3503	2.191
893	incubation	1.2784	0.1101	3	507	4899	145	2006.2069	20.5379	0.6888
894	incubator	-0.4498	-0.556	2	465	3215	240	2009.025	15.3458	0.578
895	index pregnancy	-0.343	0.8702	1	412	2268	128	2009.4297	18.6719	0.7153
896	indomethacin	0.1915	-0.6497	2	920	21925	907	2006.8324	23.2657	0.7798
897	induced abortion	-0.4786	0.8252	1	321	2372	141	2006.2766	27.0922	0.8237
898	induction	0.2846	0.5133	1	1512	30796	1267	2009.4743	24.487	1.0325
899	inequality	-0.8255	0.5103	1	447	5884	383	2010.8695	24.7337	1.1022
900	infant birth weight	-0.5472	0.5277	1	566	2908	174	2008.6897	38.8966	1.3193
901	infant death	-0.5884	0.4656	1	933	9758	573	2009.0628	34.8098	1.3245
902	infant development	-0.6912	-0.3161	5	858	6807	358	2008.852	37.5475	1.4278
903	infant development ii	-0.6925	-0.4407	5	323	1675	94	2010.0319	27.6277	1.1233
904	infant formula	-0.1212	-0.5388	6	580	8606	322	2007.3696	36.5404	1.4577
905	infant growth	-0.5032	-0.0696	6	481	2508	125	2010.744	22.328	1.1136
906	infant health	-0.659	0.3215	1	648	3143	202	2010	21.4901	1.0653
907	infant mortality	-0.6769	0.5499	1	1100	16701	1098	2009.0455	25.0009	1.0076
908	infant mortality rate	-0.7679	0.5569	1	452	4555	290	2008.7724	30.9517	1.1419
909	infant outcome	-0.4336	0.4113	1	915	7497	357	2010.2997	27.2633	1.3744
910	infected woman	-0.2183	0.6598	1	374	2851	142	2008.8169	41.5563	1.4486
911	infertility	-0.2873	0.7949	1	859	11279	607	2009.6969	34.5601	1.4915
912	infertility treatment	-0.568	0.8075	1	323	2285	129	2009.3023	23.7907	1.0515
913	inflammation	0.8459	0.0818	3	1718	96273	3313	2010.5107	28.8409	1.378
914	inflammatory	0.8801	0.0893	3	947	7503	245	2010.1592	22.7469	1.2187
915	inflammatory bowel disease	-0.3007	0.5815	1	386	2688	166	2010.8916	33.0663	1.6983
916	inflammatory cytokine	1.2138	0.1769	3	909	10578	317	2007.5804	36.511	1.302
917	inflammatory marker	0.4829	0.2851	4	684	3979	159	2011.522	20.9623	1.013
918	inflammatory mediator	1.1306	0.0105	3	735	7179	219	2008.8858	26.9269	1.076
919	inflammatory process	0.9937	0.2446	3	718	5275	175	2009.44	31.5371	1.3703
920	inflammatory response	1.0291	0.1753	4	1196	26205	839	2010.0536	32.1847	1.3911
921	inflation	-0.104	-1.112	2	426	8285	343	2011.8571	21.7289	1.3081
922	influenza	-0.3418	0.1429	1	451	3472	286	2011.3636	27.9685	1.3677
923	infusion	0.2822	-0.496	2	1155	22045	981	2006.3925	23.104	0.7479
924	inhibition	0.9371	-0.3419	3	1206	31732	958	2008.3351	22.0543	0.9074
925	inhibitor	0.659	-0.1304	3	1375	37264	1234	2008.4417	24.8185	1.0191
926	inhibitory effect	1.2927	-0.1307	3	571	5625	163	2007.7423	16.0613	0.5818
927	injection	0.6019	-0.4425	3	1416	38219	1370	2009.0343	26.762	1.0793
928	injury	0.1453	-0.4412	5	1683	50253	2411	2010.012	38.7752	1.6789
929	innate immune response	1.1886	0.2153	3	470	3388	105	2011.019	33.8476	1.5372
930	innate immunity	1.0918	0.0859	3	454	2725	95	2010.2842	29.0947	1.1828
931	ino	0.3359	-0.6357	2	541	8152	308	2007.8214	25.7955	0.8412
932	inotrope	-0.0341	-0.8453	2	293	1979	104	2010.0096	27.3269	1.0832
933	inspired oxygen	-0.0771	-0.9915	2	522	3467	157	2009.5796	30.0573	1.4009
934	institute	-0.4106	0.2174	1	1285	9367	552	2010.1884	46.0797	1.9232
935	insufficient evidence	-0.2058	0.0501	2	668	4255	141	2011.1348	22.2411	1.044
936	insulin	0.1015	0.1817	6	1154	24107	1023	2009.3656	24.1437	1.0123
937	insulin resistance	-0.1558	0.0826	6	623	5397	258	2010.4574	30.0698	1.1479
938	insulin sensitivity	-0.228	-0.0712	6	315	2507	142	2010.0211	25.3239	1.0349
939	insult	0.2871	-0.5087	5	1034	10212	457	2009.0875	35.5842	1.4314
940	insure	-0.2357	-1.1288	2	167	1737	85	2013.2353	11.4588	0.6859
941	intact membrane	0.9654	0.8368	4	820	19950	565	2006.5841	38.4	1.2358
942	intake	-0.2789	-0.169	6	1373	35233	1879	2009.0724	26.5391	1.0438
943	integrity	0.2054	-0.305	5	949	6609	290	2010.331	23.769	1.2319
944	intelligence	-0.7793	-0.2761	5	553	5238	296	2009.2331	36.875	1.2927
945	interferon gamma	1.0533	0.2181	3	503	2896	86	2009.5233	25.0349	1.116
946	interleukin	1.0828	0.4453	4	1363	56618	1720	2006.093	41.2244	1.3122
947	internal o	0.332	0.825	4	215	1965	92	2006.3478	26.3587	1.0402
948	international classification	-0.5947	0.1515	1	550	2767	163	2010.5399	34.5031	1.2931
949	interpregnancy interval	-0.5598	0.8361	1	376	4410	281	2007.8363	32.395	1.1125
950	interview	-0.7089	0.2164	1	1179	14290	974	2010.0472	20.5975	0.8777
951	intestinal microbiota	0.3344	-0.1116	4	247	1643	98	2013.3878	53.2449	3.3965
952	intestinal perforation	-0.0508	-0.6041	2	458	3985	195	2010.2462	16.0513	0.7654
953	intestine	0.6054	-0.4157	6	595	6344	254	2009.2913	24.5945	1.1249
954	intimate partner violence	-0.8063	0.5675	1	254	1927	132	2011.8182	32.697	1.368
955	intolerance	-0.1415	-0.3414	2	737	6813	379	2010.5172	18.0132	0.8142
956	intra	0.3772	-0.1563	5	748	4258	167	2010.1856	19.4012	0.9427
957	intra amniotic infection	1.1419	0.7204	4	575	8931	259	2005.9112	33.8726	1.2719
958	intra amniotic inflammation	1.0589	0.8035	4	371	9194	229	2011.0786	48.7031	3.0513
959	intraamniotic infection	1.1099	0.5906	4	419	3898	131	2004.8244	25.0992	0.9235
960	intraamniotic inflammation	1.1652	0.8415	4	224	3233	96	2012.0938	20.3646	1.3422
961	intracytoplasmic sperm injection	-0.5911	0.8979	1	385	3444	162	2007.9321	36.1975	1.2897
962	intrahepatic cholestasis	-0.0206	0.6659	1	350	2830	181	2011.2265	28.0939	1.3517
963	intrauterine death	-0.2485	0.6963	1	522	2680	184	2007.6793	25.1685	0.8623
964	intrauterine fetal death	-0.0739	0.655	1	581	3247	188	2009.5532	22.1649	0.8205
965	intrauterine infection	0.9684	0.3042	4	1039	15754	553	2006.7378	41.2622	1.2684
966	intrauterine inflammation	0.9459	-0.2632	3	584	6271	193	2010.3057	31.0155	1.3662
967	intraventricular haemorrhage	-0.1697	-0.5407	2	929	9918	439	2008.4556	23.1002	0.8678
968	intravitreal bevacizumab	-0.0942	-1.2833	7	213	4060	147	2013.1088	32.2517	2.0605
969	intravitreal injection	0.4579	-1.1906	7	363	5518	185	2011.7838	29.0919	1.6533
970	intubation	-0.2841	-0.8582	2	948	13892	758	2010.5646	25.5132	1.1002
971	invasion	0.7422	0.3594	3	677	6434	233	2009.8541	30.8627	1.2776
972	invasive fungal infection	-0.1264	-0.4	2	176	2334	132	2011.2045	23.1894	0.8357
973	ipi	-0.5658	0.8796	1	153	2556	150	2013.0133	13.6867	0.8406
974	ippv	-0.232	-1.0174	2	227	2915	93	2007	25.1183	1.265
975	ipv	-0.8079	0.5956	1	145	2162	119	2013.2185	17.1933	1.3342
976	iron	-0.1595	-0.0268	6	905	18008	744	2007.7554	31.0349	1.166
977	iron deficiency	-0.2632	0.0695	6	415	3514	212	2008.6226	43.1085	1.511
978	iron deficiency anemia	-0.2033	0.1112	6	306	1678	104	2008.5385	41.8846	1.4031
979	iron status	-0.1539	-0.0149	6	342	2674	161	2009.0559	30.8696	1.0533
980	iron supplementation	-0.2486	-0.0419	6	434	5330	262	2008.4389	24.4351	0.9716
981	ischemia	0.5993	-0.6672	3	785	8560	318	2008.7201	30.9214	1.232
982	ischemic retinopathy	1.3028	-0.8176	3	256	3256	96	2010.4792	34.9688	1.4359
983	isoform	1.2208	-0.1723	3	603	7685	223	2006.9507	28.8341	0.9924
984	isolate	0.3999	0.1282	4	541	5612	314	2008.7898	24.1815	0.9804
985	isoprostane	0.714	-0.0912	6	322	2236	90	2009.3667	32.6556	1.4144
986	item	-0.7196	-0.0834	5	715	5093	319	2010.5768	13.4608	0.6809
987	iufd	0.1105	0.6499	1	335	3627	174	2010.6092	14.0747	0.6587
988	ivb	0.0061	-1.3249	7	181	4323	151	2013.8344	17.3642	1.898
989	ivf	-0.5803	0.8838	1	719	19229	872	2009.6594	37.0929	1.4994
990	ivf icsi	-0.541	0.8974	1	221	2303	96	2012.6562	32.1875	1.698
991	ivh	-0.1352	-0.5527	2	1115	30247	1756	2009.3445	25.254	0.9645
992	ivig	-0.1121	0.0927	2	150	1634	87	2008.7241	12.2069	0.65
993	kangaroo care	-0.6462	-0.338	2	271	1707	123	2008.8943	27.1382	0.9858
994	kangaroo mother care	-0.6999	-0.2151	1	342	2765	169	2011.213	22.1124	1.2711
995	key role	0.7577	-0.0903	3	899	5171	189	2010.0635	24.9524	1.1812
996	kg m	-0.5659	0.8357	1	648	8576	362	2011.5	29.116	1.2922
997	kidney	0.2382	-0.2849	2	824	7033	393	2008.7125	22.229	0.9437
998	kmc	-0.6586	-0.2547	1	278	6299	332	2011.509	25.491	1.5611
999	kpa	-0.0191	-0.9862	2	275	2461	118	2006.3136	18.7797	0.6824
1000	l min	-0.1466	-1.0848	2	201	1890	87	2011.1264	25.8391	1.2529
1001	labor	0.759	0.5705	3	1642	105888	3832	2007.6258	24.4097	0.8919
1002	labor induction	-0.0066	0.798	1	559	4466	210	2009.081	22.2762	0.8587
1003	labour	0.5617	0.4642	3	1333	40443	1565	2008.0837	27.8339	1.0642
1004	lactate	0.1828	-0.3316	2	517	2606	142	2008.1479	20.1972	0.7616
1005	lactation	-0.0488	-0.1147	6	813	10869	505	2008.9485	28.1743	1.1056
1006	lamb	0.3463	-0.8753	2	719	20675	741	2007.39	21.6788	0.8164
1007	language	-0.7188	-0.2657	5	1042	12653	682	2010.824	29.5997	1.3681
1008	language development	-0.8282	-0.2666	5	389	3225	195	2009.5846	20.8769	0.8548
1009	laparoscopy	-0.1636	0.3577	1	242	1302	110	2009.6091	23.4091	0.8641
1010	laparotomy	-0.0638	0.0499	2	508	3321	233	2008.2275	23.2532	0.7778
1011	laser	-0.4015	-0.9443	7	558	9796	414	2009.2947	20.0435	0.9713
1012	laser photocoagulation	-0.4063	-1.0654	7	446	9081	405	2008.6543	17.042	0.6736
1013	laser surgery	-0.1507	0.221	1	226	2040	124	2011.7984	11.9516	0.6028
1014	laser therapy	-0.3316	-0.7998	7	370	4880	219	2010.9178	23.9543	1.2371
1015	laser treatment	-0.4079	-1.0613	7	465	9114	412	2009.8617	15.3228	0.7599
1016	last menstrual period	-0.5462	0.6114	1	523	2349	171	2009.3801	27.2398	1.0312
1017	late gestation	0.6775	-0.1454	3	810	6909	243	2008.8107	26.9259	1.0001
1018	late onset sepsis	-0.0084	-0.2478	4	593	5285	321	2012.0125	52.0156	2.3543
1019	late preterm birth	-0.5097	0.2824	1	575	3433	269	2012.2751	30.1152	1.4536
1020	latency period	0.4258	0.7827	4	350	2879	145	2009.8966	11.0621	0.4404
1021	lbw	-0.6465	0.4536	1	1399	47911	2859	2010.4138	25.9258	1.1528
1022	lbw baby	-0.4954	0.2324	1	304	1829	98	2010.8367	11.7857	0.5764
1023	lbw infant	-0.5708	-0.0254	1	783	6105	315	2009.3079	24.3048	0.9679
1024	lc pufa	-0.2267	-0.5646	6	195	2702	99	2005.3232	50.8081	1.5909
1025	lcp	0.1648	-0.609	6	144	2617	94	2001.0532	24.2766	0.6403
1026	lcpufa	-0.2944	-0.4811	6	337	5419	188	2009.3989	41.234	1.7615
1027	learning	-0.6426	-0.3813	5	547	3590	197	2009.7716	29.934	1.1623
1028	leep	-0.179	0.8555	1	160	2631	200	2010.845	30.255	1.2771
1029	leptin	0.166	0.0077	6	492	7422	322	2007.4907	27.177	0.8856
1030	leukocyte	1.1225	0.2082	3	786	9718	315	2007.3873	25.073	0.9782
1031	level iii neonatal intensive care unit	-0.3184	-0.4576	2	473	1563	94	2009.5213	24.8936	1.0651
1032	levels	0.4305	0.0282	4	1174	9192	388	2010.1211	18.1495	0.8661
1033	lga	-0.597	0.7882	1	585	8603	347	2012.0403	24.2104	1.4238
1034	life year	-0.3592	0.1698	1	335	1315	86	2011.1628	22.5581	1.2726
1035	lifestyle	-0.6091	0.3736	1	588	2750	160	2010.6813	26.0375	1.152
1036	ligand	1.3562	-0.0799	3	680	9791	262	2010.8626	24.2137	1.0796
1037	ligation	0.0257	-0.765	2	755	6948	372	2010.0484	20.5081	0.8776
1038	linear growth	-0.331	-0.3159	6	345	1985	103	2008.5631	23.2718	0.9189
1039	linkage	-0.4847	0.5514	1	638	3431	216	2009.1204	32.4769	1.3425
1040	lipid	0.0915	-0.3001	6	877	9861	433	2009.1732	24.9099	1.068
1041	lipid emulsion	0.0989	-0.5766	6	286	3404	165	2011.3818	15.4909	0.8902
1042	lipid peroxidation	0.5891	-0.3929	6	476	3440	131	2006.1756	27.8626	0.8537
1043	lipopolysaccharide	1.3185	-0.1169	3	957	34038	874	2007.8867	21.1831	0.7778
1044	live birth	-0.49	0.5535	1	1386	29072	1894	2009.7687	28.9836	1.3177
1045	live birth rate	-0.2778	0.8228	1	306	2249	124	2011.2419	28.2823	1.3225
1046	livebirth	-0.6435	0.5375	1	467	2638	179	2008.7039	57.8436	3.1221
1047	liver	0.5308	-0.3115	6	979	11089	402	2007.9279	26.0299	1.0175
1048	liver enzyme	-0.0219	0.4109	1	471	1785	107	2008.2804	20.4206	0.9025
1049	lmp	-0.5916	0.6242	1	243	1800	180	2008.5556	30.3333	1.0702
1050	localization	1.2349	-0.0391	3	736	9036	278	2007.8489	20.1475	0.7564
1051	long chain	-0.155	-0.5188	6	674	8802	316	2005.8703	41.1677	1.3268
1052	long term neurodevelopmental outcome	-0.4357	-0.51	2	562	2883	127	2009.9685	25.8031	1.0428
1053	longer duration	-0.2792	-0.4887	2	553	2090	107	2009.2991	19.243	0.909
1054	los	-0.0799	-0.1476	4	480	6196	472	2012.6059	19.6398	1.2473
1055	low apgar score	-0.4771	0.4415	1	842	6387	384	2009.7031	23.6823	1.0127
1056	low birth weight child	-0.7929	-0.2356	5	458	2510	163	2007.3067	34.2577	1.0742
1057	low birth weight infants	-0.2676	-0.4747	2	750	3533	240	2012.8792	14.425	0.996
1058	low birth weight preterm infant	-0.3119	-0.4896	5	663	3177	216	2009.75	26.1065	0.9237
1059	low birthweight	-0.5868	0.4027	1	1598	35161	1960	2008.2724	33.077	1.3516
1060	low birthweight baby	-0.47	0.3479	1	414	1744	83	2007.8072	30.2892	1.0352
1061	low dose	0.2222	-0.4437	2	751	3922	160	2007.9437	31.1187	1.1217
1062	low dose aspirin	-0.1898	0.6631	1	327	2114	109	2008.8349	76.3303	3.2971
1063	low income	-0.7262	0.4216	1	460	2435	136	2010.7794	44.1691	2.5478
1064	low quality	-0.3989	0.116	1	415	3535	87	2014.5862	12.9425	1.6073
1065	low risk woman	-0.1344	0.7264	1	413	1895	104	2009.4615	19.3269	0.9273
1066	lower score	-0.8155	-0.242	5	433	2151	133	2010.1955	30.2707	1.2174
1067	lower uterine segment	1.1529	0.5384	3	339	3369	104	2004.4519	18.7596	0.5158
1068	lpi	-0.5804	0.0652	1	155	901	88	2013.7273	11.9205	0.7633
1069	lps	1.1941	-0.1734	3	943	68815	1882	2009.8156	20.5441	0.8625
1070	lpt	-0.6792	-0.3318	5	157	933	85	2013.8353	11.2471	1.0473
1071	lung	0.5445	-0.7759	2	1239	41170	1548	2008.7138	25.7855	1.0767
1072	lung development	0.7377	-0.5791	3	719	8977	353	2010.7422	27.4788	1.3546
1073	lung disease	0.1042	-0.665	2	855	7820	393	2009.084	29.9796	1.2135
1074	lung function	-0.0222	-0.6653	2	830	13195	648	2008.571	28.2052	1.2376
1075	lung inflammation	0.8566	-0.7428	3	479	4294	118	2009.0424	25.7288	1.0057
1076	lung injury	0.4419	-0.9411	2	801	16868	580	2009.369	27.1155	1.1586
1077	lung maturation	0.761	-0.3854	3	605	5177	205	2007.6829	27.7463	0.8875
1078	lung tissue	0.8532	-0.7796	3	492	4441	138	2008.9928	21.7609	0.9375
1079	lung volume	-0.0322	-0.9929	2	484	4852	211	2006.7536	27.1659	0.9747
1080	lymphocyte	0.7099	0.1167	3	660	6021	271	2007.524	17.31	0.7368
1081	m homini	0.7894	0.6285	4	223	1928	79	2008.5949	28.6835	1.0319
1082	mabp	0.0026	-0.99	2	161	2575	142	2008.2254	26.3592	1.138
1083	macrophage	1.2593	-0.0337	3	802	17649	523	2008.9656	27.1625	1.2698
1084	macrosomia	-0.5856	0.8375	1	650	8658	414	2011.4614	27.5652	1.4248
1085	macular degeneration	0.7847	-0.8462	3	352	3492	144	2009.8264	36.9792	1.5951
1086	magnesium sulfate	0.3063	0.1635	8	742	10966	625	2007.9936	23.3264	0.861
1087	magnesium sulphate	0.0494	0.1638	8	427	4793	217	2010.8756	12.8249	0.659
1088	magnetic resonance imaging	-0.4134	-0.5075	5	982	10062	622	2009.9437	34.0531	1.4113
1089	main result	-0.2635	-0.2132	2	1416	23901	707	2011.0764	24.2744	1.2493
1090	maintenance	0.468	-0.1488	3	1187	9538	397	2008.5718	29.8161	1.1314
1091	maintenance tocolysis	0.2775	0.6281	8	195	2224	123	2011.7886	10.187	0.9072
1092	major malformation	-0.4495	0.3864	1	462	2373	154	2007.9286	42.5779	1.4241
1093	major morbidity	-0.3456	-0.2146	2	530	3784	239	2010.6067	28.0293	1.6372
1094	major role	0.6453	-0.0308	3	702	2878	116	2009.1638	34.8448	1.4215
1095	malaria	-0.2973	0.5001	1	554	7793	531	2009.5913	65.9397	2.9787
1096	malignancy	-0.1865	0.2008	1	458	1551	138	2009.5145	22.7246	0.8158
1097	malpresentation	-0.2891	0.8795	1	353	2116	125	2007.856	28.8	1.0661
1098	map	-0.0202	-0.5309	2	804	7352	365	2009.6027	26.4603	1.1646
1099	mapk	1.5132	0.1448	3	319	3402	83	2011.0723	23.5542	1.424
1100	mare	0.5231	-0.1005	3	204	4388	203	2007.8473	14.6059	0.4894
1101	marital status	-0.7157	0.5537	1	763	6122	340	2008.5706	24.1971	0.8856
1102	mass spectrometry	0.5649	0.1643	4	848	6544	303	2010.7327	22.0792	1.135
1103	massage	-0.5085	-0.296	6	307	2553	168	2010.4583	20.5774	0.8039
1104	maternal age	-0.5282	0.666	1	1557	37776	2015	2009.5107	26.9846	1.109
1105	maternal anaemia	-0.4559	0.43	1	310	2631	97	2010.6804	34.8041	1.567
1106	maternal anemia	-0.3828	0.482	1	345	1865	124	2010.0161	41.8387	1.5458
1107	maternal asthma	-0.4991	0.4368	1	239	1417	94	2009.7234	35.2872	1.3943
1108	maternal blood	0.653	0.4225	4	747	5962	233	2010.1674	19.9485	0.988
1109	maternal bmi	-0.5521	0.6502	1	440	2646	108	2011.5926	30.4352	1.5358
1110	maternal body mass index	-0.4637	0.7409	1	540	2537	121	2011.2562	47.843	1.9787
1111	maternal characteristic	-0.4413	0.6576	1	958	9113	496	2010.496	25.1935	1.0847
1112	maternal circulation	0.8986	0.3518	3	470	3187	102	2008.8725	39.951	1.4076
1113	maternal complication	-0.2998	0.6714	1	789	6054	357	2009.8179	23.112	0.9223
1114	maternal death	-0.3437	0.5255	1	724	5216	283	2010.7774	34.9611	1.9423
1115	maternal depression	-0.7501	0.1666	1	392	2583	148	2011.8716	33.9797	2.0728
1116	maternal education	-0.7923	0.1446	1	828	7463	402	2009.4726	32.5174	1.1989
1117	maternal exposure	-0.4981	0.4627	1	593	3770	240	2010.9333	33.7	1.5604
1118	maternal fetal interface	1.3197	0.3187	3	473	4775	153	2010.9085	27.1895	1.5438
1119	maternal fetal medicine	-0.1995	0.5456	1	389	1584	103	2010.0874	20.6117	1.0114
1120	maternal health	-0.5448	0.4447	1	709	3187	183	2009.9508	32.5246	1.5447
1121	maternal height	-0.5307	0.6361	1	445	3122	148	2009.2297	27.2905	1.2024
1122	maternal morbidity	-0.2686	0.5968	1	915	6733	407	2009.887	22.4767	0.9609
1123	maternal mortality	-0.402	0.4981	1	673	4110	230	2010.2913	46.1261	1.9461
1124	maternal obesity	-0.4785	0.628	1	508	3649	189	2012.0159	30.2381	1.8112
1125	maternal outcome	-0.3423	0.6493	1	866	7898	389	2011.0257	23.2905	1.0968
1126	maternal plasma	0.7117	0.4342	4	649	6112	214	2007.5234	28.1589	0.9941
1127	maternal race	-0.466	0.6235	1	463	1915	102	2009.0686	25.6765	1.0145
1128	maternal risk factor	-0.5138	0.5728	1	579	3246	187	2010.0428	18.2193	0.7237
1129	maternal serum	0.6797	0.4875	4	753	7954	294	2009.0408	19.5272	0.8043
1130	maternal smoking	-0.5761	0.2973	1	985	10872	640	2008.6031	32.8453	1.237
1131	maternal stress	-0.3818	0.215	1	667	4518	261	2010.2605	50.6743	1.9172
1132	maternal weight	-0.3397	0.6445	1	558	2870	131	2008.8321	28.771	1.1465
1133	maternal weight gain	-0.4396	0.5673	1	485	2256	129	2008.6124	31.9535	1.3539
1134	maternity	-0.4927	0.4265	1	582	2562	189	2009.9418	12.2804	0.72
1135	matrix metalloproteinase	1.4496	0.5452	3	767	22112	520	2006.2058	39.5115	1.2145
1136	matter	-0.3415	-0.255	5	1040	6747	376	2010.2766	41.6144	1.6269
1137	maturation	0.1427	-0.4739	5	1490	29825	1463	2008.8189	30.3814	1.2064
1138	max	0.2794	-0.5172	2	511	4949	206	2009.6214	10.8447	0.5073
1139	mbp	0.3082	-0.4829	5	356	2836	108	2010.5741	35.3056	1.3631
1140	mca	0.1644	-0.1698	2	283	2272	117	2010.1111	11.1709	0.4985
1141	mcp	1.2144	0.2285	3	531	9110	253	2009.4111	26.6798	0.9676
1142	mda	0.4242	-0.3625	6	317	2655	120	2006.9333	21.1167	0.7279
1143	mdi	-0.6606	-0.4228	5	562	7047	357	2009.0532	41.9636	1.4655
1144	mean arterial blood pressure	0.0124	-0.8777	2	368	2252	95	2006.7684	39.5053	1.2949
1145	measle	-0.4078	0.2214	1	169	887	86	2008.7442	113.4535	6.4053
1146	mechanical ventilation	-0.1764	-0.7775	2	1457	40790	1992	2009.4257	24.253	1.0236
1147	mechanism	0.4405	-0.0159	3	1997	83234	3480	2009.2813	32.9566	1.3868
1148	median	0.2591	0.0406	4	1787	48934	2006	2008.2069	28.9761	1.0981
1149	mediator	0.9308	0.075	3	1214	18628	601	2009.6073	27.1265	1.1915
1150	medical birth registry	-0.5673	0.6106	1	509	3478	206	2009.0631	37.6117	1.3959
1151	medical treatment	-0.2339	-0.1132	2	580	3044	159	2009.5723	17.4403	0.684
1152	medium	0.7116	0.123	3	1193	14263	504	2008.127	24.1825	0.9531
1153	medline	-0.3312	-0.1572	2	1481	22378	869	2011.244	32.5742	1.6234
1154	melatonin	0.679	-0.4009	3	333	3597	151	2011.6755	21.3642	1.0747
1155	membrane	0.5387	0.6177	4	1853	118459	4759	2007.9008	25.0462	0.9068
1156	membrane rupture	0.6948	0.6353	4	755	6551	247	2006.4089	32.1579	1.1014
1157	membranes	0.816	0.6423	4	596	3928	134	2013.1269	10.791	0.8169
1158	memory	-0.68	-0.3956	5	719	10652	578	2010.2751	27.0329	1.1906
1159	mental development	-0.6643	-0.2707	5	416	1838	107	2008.215	48.271	1.6286
1160	mental developmental index	-0.657	-0.4589	5	439	2379	126	2009.373	41.4921	1.3381
1161	mental health	-0.8431	0.1425	1	557	5287	305	2012.1148	20.3836	1.1579
1162	mental retardation	-0.4254	-0.1196	5	570	2482	184	2005.4457	35.1467	1.0639
1163	metabolic acidosis	0.0674	-0.5549	2	440	2344	117	2006.4615	16.7863	0.6025
1164	metabolic bone disease	-0.2305	-0.3511	6	152	893	80	2010.5375	13.925	0.6018
1165	metabolic syndrome	-0.2444	0.127	6	495	2816	170	2011.5118	29.2118	1.3628
1166	metabolism	0.343	-0.2244	6	1396	23525	1059	2008.457	22.9188	0.9298
1167	metabolite	0.441	-0.0026	6	995	12631	538	2010.0186	19.948	1.1093
1168	metalloproteinase	1.4856	0.4029	3	436	3444	81	2006.5062	38.2346	1.1438
1169	metformin	-0.2954	0.6428	1	188	3930	200	2012.33	40.97	2.1066
1170	metronidazole	0.282	0.5786	4	375	3272	183	2006.7486	41.3497	1.3074
1171	mexico	-0.6311	0.2595	1	334	1814	143	2010.3636	19.049	0.8236
1172	mg kg	0.3905	-0.6743	2	1155	23391	926	2007.54	22.8197	0.854
1173	mg l	0.2828	-0.0903	4	550	5754	263	2009.2053	13.057	0.5798
1174	mgso4	0.3502	-0.0383	8	452	5449	305	2010.6197	10.8361	0.6587
1175	miac	1.111	0.8469	4	270	10613	284	2012.0634	24.8592	1.5973
1176	mice	1.1194	-0.4146	3	594	4767	136	2011.5221	15.1618	0.8689
1177	microbe	0.6433	0.0262	4	519	3335	151	2011.2715	53.9735	2.6663
1178	microbial invasion	1.3631	0.9386	4	478	15869	305	2005.9475	50.5246	1.6412
1179	microbiome	0.2543	0.2012	4	475	5341	367	2014.6322	30.5477	3.5529
1180	microbiota	0.3758	0.1524	4	550	7976	426	2013.8333	38.4718	3.219
1181	microglium	0.8438	-0.8384	3	391	3971	115	2010.7043	49.8087	2.1007
1182	micronutrient	-0.2481	0.2462	6	451	4580	174	2010.3391	33.9138	1.5392
1183	microorganism	0.8759	0.4743	4	820	10384	388	2009.3479	38.7345	1.8104
1184	mid pregnancy	0.0579	0.5844	1	538	2708	127	2010.5827	16.8346	0.827
1185	mid trimester	1.0548	0.9239	4	384	4290	107	2008.8224	34.1589	1.2726
1186	middle cerebral artery	0.1105	-0.1034	2	411	2855	158	2007.981	12.557	0.4384
1187	middle income country	-0.6192	0.2895	1	624	3945	203	2013.202	53.2365	3.4505
1188	midtrimester	0.7789	0.9415	4	382	2480	82	2007.7927	26.8293	1.0357
1189	midwife	-0.6275	0.3978	1	560	6683	369	2010.5203	17.935	1.3834
1190	migration	0.7651	-0.1718	3	844	8170	279	2009.9391	33.2151	1.4529
1191	milk	-0.0827	-0.347	6	1034	34485	1644	2009.7555	23.57	1.2
1192	milk sample	0.1927	-0.2218	6	394	4136	171	2009.5088	27.2456	1.1775
1193	min	0.0283	-0.6171	2	1663	41177	1973	2008.22	19.1967	0.774
1194	mineral	-0.2768	-0.0799	6	370	2762	106	2009.2547	19.9151	1.2017
1195	mip	1.1573	0.2195	3	382	3747	97	2011.2577	15.5979	0.8553
1196	mir	1.1974	0.0892	3	337	6399	206	2012.7573	27.6068	1.5614
1197	miscarriage	-0.1547	0.7404	1	1248	25728	1398	2010.5744	24.9249	1.1156
1198	mixture	0.2428	-0.226	4	751	4453	220	2008.7864	32.4227	1.2709
1199	ml kg min	0.0208	-0.9728	2	247	1995	104	2009.2885	17.0865	0.7625
1200	ml min	-0.0964	-0.3538	2	369	2200	132	2007.9848	24.1591	0.8789
1201	mmp	1.418	0.4655	3	739	47223	1196	2009.209	24.9181	0.8863
1202	moderate quality evidence	-0.47	0.0382	1	345	4147	84	2014.9762	11.0238	1.5175
1203	modulation	0.7169	-0.2066	3	917	7974	288	2009.3576	27.6215	1.1734
1204	molecular mechanism	0.8265	-0.1097	3	738	4723	192	2010.1146	28.3438	1.2951
1205	molecule	1.0811	0.0627	3	1072	18953	620	2007.7532	29.1032	1.1051
1206	mom	0.0266	0.7304	1	401	7640	364	2009.5082	20.0522	0.9111
1207	monochorionic twin	-0.2757	0.6085	1	289	2232	128	2010.7109	16.5703	0.7478
1208	monocyte	1.1741	0.0558	3	632	9352	302	2009.3278	25.4503	1.1177
1209	months ca	-0.6256	-0.416	5	366	2574	131	2010.6718	35.2443	1.2559
1210	months postpartum	-0.5944	0.2801	1	490	2082	109	2011.0367	17.8991	1.0971
1211	more infant	-0.2512	-0.5109	2	451	1400	82	2007.8415	43.5854	1.6111
1212	more woman	-0.2674	0.4797	1	420	1903	81	2010.2716	27.5679	1.2803
1213	morphine	-0.1953	-0.663	2	374	3068	163	2008.4908	39.4601	1.4925
1214	morphology	0.159	-0.3822	5	938	7532	390	2009.8897	27.2385	1.1143
1215	most woman	-0.3298	0.5701	1	533	1753	101	2009.6238	28	1.4495
1216	mother infant interaction	-0.8451	-0.0748	5	233	1440	133	2009.8571	27.9925	1.0526
1217	mothers	-0.6763	0.1566	1	776	4423	281	2011.3559	20.6406	0.904
1218	motor	-0.7156	-0.3405	5	898	11673	617	2010.3485	30.564	1.3761
1219	motor development	-0.7046	-0.3128	5	620	5980	375	2009.8667	25.1973	0.953
1220	motor function	-0.6677	-0.4418	5	563	3779	187	2009.7433	34.3102	1.4662
1221	motor impairment	-0.722	-0.417	5	427	3121	198	2010.601	32.6616	1.6611
1222	motor outcome	-0.7033	-0.4516	5	433	3579	181	2010.7127	30.3867	1.5231
1223	motor performance	-0.7079	-0.3887	5	355	2836	206	2009.8252	17.3447	0.6999
1224	motor skill	-0.8049	-0.3218	5	458	3326	185	2009.5027	27.7946	1.0959
1225	mouse	1.0819	-0.4413	3	1140	77701	2471	2009.5807	24.3136	0.9932
1226	mouse model	1.0982	-0.5781	3	803	16197	495	2010.903	19.1475	0.9964
1227	movement	-0.4379	-0.4368	5	1024	12504	848	2008.0542	20.6792	0.7568
1228	mpa	1.3019	0.1426	3	260	3887	94	2008.9894	18.4787	0.83
1229	mri	-0.387	-0.5506	5	930	17490	1102	2009.8612	36.6697	1.4235
1230	mrna	1.3827	-0.1161	3	1003	45096	1156	2007.3391	21.6125	0.7797
1231	mrna expression	1.3691	-0.0572	3	879	23594	587	2008.8705	21.2215	0.8384
1232	mrna level	1.2187	-0.2262	3	742	11393	295	2008.2746	22.2271	0.8443
1233	mtct	-0.2145	0.6547	1	224	3569	138	2010.058	26.9058	1.6538
1234	mu g m	-0.6496	0.4994	1	237	2112	125	2012.888	40.464	2.4541
1235	multifetal pregnancy	-0.1951	0.773	1	361	2021	115	2006.1565	15.3043	0.5731
1236	multiparous woman	-0.3777	0.8482	1	476	3382	167	2008.5749	22.5329	0.8425
1237	multiple	-0.3242	0.57	1	816	8529	409	2008.9731	20.4743	0.9573
1238	multiple birth	-0.6812	0.5356	1	870	10382	580	2008.4034	33.3276	1.2039
1239	multiple course	0.1015	-0.2069	2	262	1913	130	2005.6692	32.2846	1.0538
1240	multiple gestation	-0.2901	0.6946	1	1026	9591	563	2007.6252	23.8721	0.8476
1241	multiple pregnancy	-0.3023	0.6946	1	1072	13924	816	2009.511	20.4326	0.821
1242	murine model	1.1914	-0.3458	3	499	4059	120	2010.5	23.4333	1.0242
1243	mutation	0.2051	-0.0602	7	896	10877	747	2008.5502	21.7577	0.8609
1244	mycoplasma	0.8233	0.6659	4	454	3282	124	2007.0323	40.4355	1.4014
1245	mycoplasma homini	0.8432	0.65	4	380	2968	113	2008	32.1504	1.2169
1246	myelination	0.1671	-0.7131	5	509	4979	211	2009.7346	41.9005	1.6183
1247	myometrial cell	1.7001	0.0152	3	365	7931	214	2008.7991	18.486	0.862
1248	myometrial contractility	1.3664	0.0853	3	404	4143	126	2006.8095	21.7143	0.7295
1249	myometrial contraction	1.4052	0.0511	3	426	4783	145	2007.9379	19.1034	0.7772
1250	myometrial strip	1.255	-0.0447	3	273	3936	123	2005.439	12.2033	0.3573
1251	myometrium	1.4691	0.1071	3	739	33273	936	2007.64	23.7115	0.9373
1252	myopia	-0.6207	-1.2474	7	299	5605	254	2006.3701	25.1929	0.8517
1253	nac	1.1067	-0.3261	3	262	4486	123	2009.0813	41.7886	1.3748
1254	nasal continuous positive airway pressure	-0.2614	-1.1098	2	579	8174	387	2010.0388	28.6047	1.2046
1255	nasal cpap	-0.3056	-1.0495	2	310	2925	138	2008.3333	37.8188	1.5448
1256	nasal intermittent positive pressure ventilation	-0.2969	-1.1977	2	238	2568	111	2011.6847	18.9009	1.049
1257	nausea	-0.2162	0.3696	1	472	2287	112	2009.9286	18.1964	0.8462
1258	nbw	-0.7401	-0.1693	5	426	3369	183	2009.5519	33.4317	1.264
1259	ncpap	-0.261	-1.1489	2	431	12797	588	2010.9303	25.3622	1.1206
1260	ndi	-0.4351	-0.4752	5	269	2948	193	2013.2487	25.5648	1.625
1261	nec	0.0885	-0.4533	2	1188	58248	3321	2011.1307	30.3665	1.5244
1262	necrotising enterocolitis	-0.151	-0.4874	2	688	6900	321	2011.1433	26.3053	1.7731
1263	necrotizing enterocolitis	0.0496	-0.4508	2	1403	31578	1649	2010.4354	34.4748	1.5677
1264	neighborhood	-0.805	0.4986	1	300	3408	216	2011.463	22.3426	1.0148
1265	neonatal brain injury	-0.0304	-0.5854	5	412	1997	95	2010.6105	30.4947	1.5104
1266	neonatal death	-0.4161	0.5089	1	1410	26707	1576	2010.0178	36.665	1.6968
1267	neonatal intensive care unit admission	-0.3448	0.6274	1	581	3254	183	2011.082	17.6448	0.9681
1268	neonatal mortality rate	-0.6213	0.531	1	550	4144	297	2008.8923	24.835	0.946
1269	neonatal mouse	0.8758	-0.6844	3	406	2792	88	2012.0795	27.1705	1.4215
1270	neonatal rat	0.7666	-0.8058	3	516	6041	186	2008.8548	17.8065	0.8045
1271	neonatal respiratory distress syndrome	0.0771	-0.2932	2	641	3438	170	2007.1647	28.6588	1.097
1272	neonatal resuscitation	-0.4175	-0.4329	2	524	3947	236	2011.178	15.1907	0.7571
1273	neonatal risk factor	-0.6498	-0.3238	5	505	2478	157	2009.4076	28.1911	1.1304
1274	neonatologist	-0.4269	-0.2908	2	941	7236	492	2009.3923	20.813	0.8827
1275	neovascularization	0.9627	-0.9514	3	574	20351	631	2008.6609	28.691	1.1485
1276	nephrocalcinosis	0.058	-0.4762	2	182	2407	175	2003.7771	20.7657	0.5765
1277	nephron number	0.0234	-0.1658	2	209	1455	104	2012.2115	23.7308	1.3404
1278	neural tube defect	-0.3897	0.4921	1	470	2343	125	2007.552	34.832	1.3232
1279	neurodevelopment	-0.4387	-0.3658	5	1255	14854	805	2011.328	25.5118	1.3301
1280	neurodevelopmental assessment	-0.5884	-0.4628	5	470	2083	110	2009.0909	32.1455	1.3012
1281	neurodevelopmental disability	-0.4456	-0.2932	5	700	3727	199	2010.3618	52.8794	2.1559
1282	neurodevelopmental impairment	-0.4434	-0.3827	5	851	8877	511	2011.274	38.5342	1.7994
1283	neurodevelopmental outcome	-0.486	-0.4691	5	1325	24336	1475	2010.2908	29.6976	1.3773
1284	neuroimaging	-0.4207	-0.5375	5	370	1804	120	2009.8083	27.2083	1.4074
1285	neurological examination	-0.5997	-0.4522	5	512	3645	236	2009.0508	20.8475	0.8701
1286	neuron	0.5596	-0.7375	5	589	8117	322	2009.8882	23.4379	1.0501
1287	neuroprotection	0.2355	-0.3017	8	616	4024	210	2012.5286	18	1.064
1288	neutropenia	0.2581	-0.12	2	336	2284	157	2005.9108	23.879	0.7403
1289	neutrophil	1.0097	0.0703	3	761	11561	409	2006.934	24.0636	1.0349
1290	new insight	0.3665	-0.1959	3	737	2714	133	2010.0827	42.4812	1.8988
1291	newborn care	-0.654	0.1973	1	370	1685	116	2011.25	21.9828	1.3127
1292	newborn mouse	0.7657	-0.7496	3	363	2264	80	2009.625	16.5875	0.7871
1293	newborn rat	0.7164	-0.9007	3	423	3559	119	2008.042	22.5042	0.9059
1294	newborn screening	-0.1506	0.28	4	208	1055	100	2010.28	29.5	1.1186
1295	nf kappa b	1.6415	-0.0435	3	500	8408	223	2010.0493	27.2063	1.1363
1296	ng ml	0.8855	0.5086	4	1169	44830	1343	2006.8518	31.6858	1.135
1297	nicus	-0.4206	-0.3567	2	764	7014	544	2010.989	23.2739	1.0768
1298	nidcap	-0.6815	-0.4283	5	201	2070	134	2006.6493	40.1343	1.1752
1299	nifedipine	0.3921	0.3458	8	531	10880	543	2009.035	15.6262	0.5841
1300	nippv	-0.3023	-1.1438	2	191	5941	201	2012.1443	16.4726	1.0347
1301	nirs	0.0121	-0.8934	2	304	3430	169	2010.7337	26.7692	1.3332
1302	nitric oxide	0.4781	-0.4899	2	1022	14808	600	2006.53	32.73	1.0737
1303	nmr	-0.6617	0.4866	1	206	1462	107	2010.5234	18.1776	0.9309
1304	nnt	-0.3475	-0.6273	2	368	3253	97	2008.8144	31.5052	1.2206
1305	nntb	-0.1937	-0.6603	2	302	4929	91	2013.2637	12.9341	1.1045
1306	no2	-0.5932	0.4518	1	237	2362	138	2013.4203	22.6232	2.0445
1307	non pregnant woman	0.5119	0.4069	4	631	3987	168	2008.8988	16.8095	0.8651
1308	non smoker	-0.4495	0.6868	1	373	2595	110	2010.4273	22.1727	0.9342
1309	nonpregnant woman	0.2864	0.5286	4	411	1795	85	2006.4471	27.6588	1.0025
1310	nonsmoker	-0.4363	0.6351	1	336	1746	88	2008.1364	27.2386	0.9727
1311	norm	-0.6744	0.0444	5	589	4449	204	2010.1078	27.3725	1.211
1312	normal birth weight	-0.7102	-0.109	5	664	3401	202	2009.6584	38.8317	1.3846
1313	normal control	0.1568	0.0896	7	424	1583	78	2009.0128	23.1154	0.8341
1314	normal development	-0.0227	-0.4048	5	626	2368	120	2009.3167	29.1	1.2014
1315	normal pregnancy	0.615	0.5446	4	953	11666	442	2008.4095	27.414	1.1064
1316	normal pregnant woman	0.8293	0.6659	4	404	3247	95	2008.0526	33.6737	1.054
1317	normal weight	-0.6547	0.7792	1	514	3699	178	2011.7135	22.3596	1.2275
1318	normal weight woman	-0.5888	0.8563	1	276	2109	86	2012.8953	27.593	1.7172
1319	nosocomial infection	-0.0209	-0.3058	2	463	2886	204	2009.0245	30.652	1.1196
1320	novel	0.3883	-0.0457	3	736	2984	146	2010.6301	19.2397	1.0179
1321	nox	0.3934	0.4361	3	243	2489	88	2009.8523	17.8523	1.1521
1322	npv	0.0839	0.4122	4	319	2890	139	2011.8849	11.4892	0.8885
1323	nugent score	0.4777	0.7576	4	258	2283	119	2009.437	22.7983	0.8541
1324	nulliparity	-0.2547	0.875	1	523	2969	137	2010.1971	21.1168	1.0027
1325	nulliparous woman	-0.3004	0.8545	1	683	7376	368	2010.0924	33.1902	1.3258
1326	nurse	-0.6745	-0.0241	1	914	11529	795	2009.9925	17.2264	0.7042
1327	nursing	-0.54	-0.3122	2	606	2392	128	2011.4766	17.0469	1.1222
1328	nutrient	-0.1704	-0.2944	6	844	8032	355	2008.5465	27.9521	1.0838
1329	nutrient intake	-0.3136	-0.3341	6	446	3174	153	2009.1503	32.3529	1.1685
1330	nutritional support	-0.2365	-0.4103	6	435	1648	122	2009.2377	22.9508	1.007
1331	obese	-0.5978	0.7979	1	520	4572	204	2012.1765	26.7157	1.2434
1332	obese woman	-0.5933	0.8508	1	588	8246	367	2012.2125	35.0054	1.6714
1333	obesity	-0.562	0.5785	1	1164	21796	1141	2011.7599	37.7616	1.7212
1334	observer	-0.2464	-0.2785	5	503	2714	145	2007.6621	28.469	0.9439
1335	obstet gynecol	-0.052	0.6478	1	854	4543	264	2006.3258	37.0644	1.2491
1336	obstetric care	-0.3508	0.5913	1	601	2167	131	2009.5344	25.0076	1.0867
1337	obstetric complication	-0.3089	0.6738	1	952	7607	459	2009.2658	26.6209	1.1226
1338	obstetric history	-0.2168	0.8476	1	706	4592	243	2008.7407	24.7572	0.9208
1339	obstetric intervention	-0.4812	0.5874	1	290	1341	87	2008.7586	26.1609	1.0934
1340	obstetric outcome	-0.4241	0.8148	1	788	8410	498	2010.3996	28.739	1.2303
1341	obstetrical complication	-0.1861	0.6735	1	604	2518	152	2010.5395	16.9868	0.855
1342	obstetrician	-0.2726	0.4395	1	1111	10158	660	2008.6	18.9136	0.8049
1343	occupation	-0.7806	0.5139	1	465	3140	205	2008.7366	16.5951	0.5813
1344	oct	-0.3363	-0.8636	7	293	3425	197	2012.6751	14.3959	0.9307
1345	ohp	0.1908	0.2255	4	103	1121	82	2007.4878	10.561	0.3467
1346	ohpc	0.4086	0.4504	4	161	2267	116	2011.9483	8.5862	0.5167
1347	oil	-0.0908	-0.4005	6	779	9949	427	2007.9742	44.4637	1.4942
1348	oir	1.2572	-0.9035	3	399	17797	493	2010.9249	17.7099	0.8875
1349	older mother	-0.695	0.6667	1	327	1776	103	2009.2233	22.5825	0.9454
1350	older woman	-0.5623	0.763	1	377	1747	90	2008.8333	26.1333	0.9742
1351	oligodendrocyte	0.5824	-0.8192	5	366	3697	124	2009.2097	55.7097	1.9658
1352	oligohydramnio	0.0827	0.5454	1	743	7096	414	2008.2681	14.7995	0.5683
1353	operative delivery	-0.3503	0.6307	1	400	1497	91	2008.9341	18.5165	0.8667
1354	ophthalmologist	-0.5255	-0.7287	7	424	5193	283	2009.1943	23.2792	0.848
1355	ophthalmology	-0.5252	-0.8682	7	277	1870	106	2010.0943	26.8491	1.0657
1356	opinion	-0.3729	0.13	1	787	3869	246	2009.1098	21.4309	0.8721
1357	oral feeding	-0.4255	-0.5387	2	447	4886	335	2009.4448	22.0716	0.8024
1358	oral health	-0.6878	0.3848	1	259	2246	188	2010.383	20.0638	0.7382
1359	oral ibuprofen	-0.0472	-0.9817	2	153	2433	90	2012.3667	16.1889	1.0114
1360	organ	0.4056	-0.2207	3	1137	8336	384	2009.9193	21.1536	1.0629
1361	organism	0.4922	0.1441	4	1056	11213	605	2008.2876	39.8661	1.4495
1362	osteopenia	-0.2243	-0.3298	6	233	1478	111	2010.036	14.2703	0.5261
1363	outbreak	-0.1551	-0.0432	2	285	1588	135	2009.7778	14.2741	0.7685
1364	overall mortality	-0.2236	-0.2918	2	419	1539	113	2009.8938	23.7788	1.2158
1365	oxidative stress	0.65	-0.2413	6	1138	23836	925	2010.5838	28.0443	1.352
1366	oxygen	0.4102	-0.8779	2	1391	52113	1952	2009.0108	26.9401	1.0508
1367	oxygen delivery	0.0773	-0.9431	2	457	3558	161	2007.882	24.0186	0.9805
1368	oxygen dependency	-0.233	-0.7995	2	467	3008	147	2006.5102	24.9524	0.8203
1369	oxygen induced retinopathy	1.2742	-0.8927	3	348	5390	147	2011.4286	16.619	0.9048
1370	oxygen requirement	-0.1843	-0.8138	2	689	5479	220	2007.9591	23.6136	0.917
1371	oxygen saturation	-0.2156	-0.8942	2	861	14600	780	2010.0231	27.1179	1.3097
1372	oxygen supplementation	-0.1273	-0.6978	2	523	2667	133	2008.9474	21.1353	0.8254
1373	oxygen therapy	-0.1613	-0.7792	2	825	7031	341	2009.129	26.2522	1.0944
1374	oxygenation	-0.0253	-0.8795	2	949	14286	633	2008.8073	23.4834	0.9769
1375	oxytocin	1.1245	0.0616	3	728	18008	602	2005.9551	19.0565	0.6972
1376	oxytocin antagonist	1.0058	0.1744	3	250	2367	123	2003.9431	18.065	0.4845
1377	oxytocin receptor	1.4214	0.0672	3	375	3871	122	2005.7049	26.7951	0.908
1378	paco2	-0.0574	-0.9904	2	317	2894	140	2007.7929	20.5643	0.7096
1379	paediatrician	-0.6724	-0.0813	5	417	1843	125	2008.04	16.744	0.5905
1380	pai	1.3577	0.149	3	286	3905	105	2007.9238	19.2571	0.8078
1381	painful procedure	-0.4916	-0.59	2	260	1685	118	2008.8644	49.2542	1.7478
1382	palivizumab	-0.5863	-0.1886	2	215	3535	221	2007.4344	64.0407	1.9941
1383	papp	-0.0408	0.8668	1	264	4696	244	2010.5861	22.7377	0.8253
1384	papp a	-0.0165	0.8967	1	204	3468	153	2009.1569	41.915	1.2688
1385	paracetamol	-0.2264	-0.7471	2	181	3152	140	2014.25	11.6929	1.2306
1386	parent	-0.7704	-0.0413	5	1466	46058	3207	2010.3411	21.0359	0.9667
1387	parental education	-0.7947	-0.0908	5	385	1682	95	2010.8	25.2	1.1906
1388	parenteral nutrition	-0.0853	-0.4966	6	823	11214	655	2010.3802	18.4534	0.853
1389	parenting	-0.8654	-0.0442	5	361	2674	192	2010.9583	32.7031	1.4692
1390	parenting stress	-0.9306	-0.08	5	189	1787	137	2011.4818	22.708	1.0383
1391	parity	-0.424	0.6953	1	1468	29421	1525	2009.0098	24.76	0.991
1392	parous woman	-0.1921	0.8472	1	297	1830	87	2007.2529	42.023	1.411
1393	particulate matter	-0.6179	0.5155	1	309	2218	136	2012	35.4779	1.9848
1394	partner	-0.5225	0.5874	1	801	6957	431	2008.7587	31.6009	1.1802
1395	parturition	1.2482	0.2313	3	1023	33193	1043	2007.1697	37.0096	1.301
1396	patent ductus arteriosus	-0.0614	-0.7992	2	1175	25135	1279	2009.7795	24.5051	1.0165
1397	paternal age	-0.7417	0.6612	1	231	1529	110	2009.2182	21.1273	1.0459
1398	pathogen	0.4861	0.154	4	1008	13513	731	2010.2531	29.1026	1.322
1399	pathogenesis	0.6236	-0.1963	3	1576	30009	1254	2008.9537	30.6914	1.2391
1400	pathway	0.6282	-0.0234	3	1700	57240	2178	2010.399	28.9238	1.3338
1401	pca	-0.2893	-0.6009	5	464	4072	258	2006.7016	24.5698	0.6917
1402	pco	-0.1928	0.0812	1	452	3207	160	2009.05	24.775	0.9357
1403	pcos	-0.3742	0.7352	1	228	2678	128	2012.1016	32.7812	1.6551
1404	pcr	0.7996	0.3926	4	1007	16214	603	2009.3035	33.3516	1.3076
1405	pct	0.4306	0.2127	4	162	1599	104	2010.4423	14.2212	0.7034
1406	pda	-0.0376	-0.8279	2	888	33823	1633	2010.3491	16.0453	0.7827
1407	pda closure	-0.0511	-0.923	2	291	3058	134	2011.5896	16.0522	0.9706
1408	pda ligation	-0.1249	-0.8195	2	296	2387	126	2010.5873	23.1667	1.001
1409	pdi	-0.6568	-0.4622	5	432	3707	190	2009.3684	27.9421	1.0151
1410	pediatr pulmonol	-0.2958	-0.6237	2	441	1917	104	2010.6635	13.9904	0.8476
1411	pediatr res	0.3013	-0.6007	2	693	3191	145	2009.7724	27.1931	1.0777
1412	pediatric patient	-0.2096	-0.3775	2	462	2104	172	2009.1279	16.5872	0.6874
1413	pediatrician	-0.5419	-0.1864	5	580	2357	196	2008.352	23.7704	0.8307
1414	pediatrics	-0.437	-0.2682	2	483	1911	121	2010.0083	19.5289	0.7921
1415	peep	0.0305	-1.2019	2	253	7278	238	2008.7353	31.1597	1.1755
1416	peer	-0.7633	-0.1645	5	839	6687	383	2010.8668	31.3864	1.3628
1417	peptide	0.7933	-0.2355	3	973	15742	616	2008.4318	25.8312	0.9865
1418	percent confidence interval	-0.4662	0.3197	1	277	1564	94	2002.4255	189.8936	4.838
1419	perception	-0.7621	-0.0745	5	925	11631	737	2010.0719	17.6459	0.7506
1420	perforation	-0.1084	-0.5306	2	548	3993	294	2007.8878	18.0238	0.7222
1421	perfusion	0.2025	-0.5904	2	970	9904	481	2008.4304	24.2682	0.9851
1422	perinatal brain injury	-0.0443	-0.5803	5	395	2189	113	2010.0265	29.2389	1.3538
1423	perinatal death	-0.4291	0.657	1	1126	17024	887	2008.6257	28.5513	1.1068
1424	perinatal health	-0.7263	0.5262	1	449	2130	137	2009.562	38.4672	1.5696
1425	perinatal mortality	-0.3353	0.6519	1	1389	28243	1534	2009.307	30.116	1.1824
1426	perinatal mortality rate	-0.4916	0.7242	1	562	4035	255	2007.2392	21.8902	0.7311
1427	perinatal outcome	-0.3764	0.7624	1	1382	38340	2132	2010.0474	24.7448	1.1386
1428	perinatal risk	-0.6065	0.3671	1	458	2057	128	2009.1641	25.5156	1.0429
1429	perinatal variable	-0.3887	-0.2269	5	449	1586	99	2008.8081	31.5354	1.1074
1430	periodontal treatment	-0.2206	0.5545	1	184	1175	114	2010.7544	40.0614	1.3746
1431	peripheral blood	0.7296	0.2083	3	566	3211	139	2009.1583	23.1295	0.9372
1432	persistent pulmonary hypertension	-0.1056	-0.276	2	512	2760	150	2009.6867	27.8533	1.3053
1433	person year	-0.5642	0.2868	1	265	1218	81	2012.642	19	1.3218
1434	pg ml	0.8819	0.4035	4	931	36245	1109	2006.5942	33.0225	1.1132
1435	pgdh	1.7412	0.2508	3	273	5498	126	2004.6111	28.4286	0.7833
1436	pge	1.4791	0.0971	3	617	23707	611	2005.6727	18.7234	0.605
1437	pgf	1.4491	0.0351	3	528	14012	314	2007.2134	20.1019	0.7337
1438	pghs	1.7525	0.1317	3	267	9553	226	2001.6593	30.5354	0.7893
1439	pharmacokinetic	0.2578	-0.3996	2	563	4735	258	2009.2364	21.2132	0.8629
1440	phenotype	0.2867	0.1096	3	1170	13515	632	2011.5554	24.5475	1.2799
1441	phh	-0.1926	-0.4554	5	171	1818	151	2010.7417	12.0927	0.6761
1442	phigfbp	0.5206	0.9129	4	112	2793	122	2010.5328	14.9508	0.6305
1443	phosphate	0.2573	-0.3503	6	606	4339	208	2007.9423	17.2356	0.6583
1444	phosphorus	-0.1661	-0.3318	6	368	3944	186	2007.1398	16.9247	0.6076
1445	phosphorylation	1.3876	-0.28	3	531	7393	214	2010.4673	18.0047	0.8986
1446	phototherapy	-0.3171	-0.347	2	582	5261	411	2009.236	15.2409	0.5765
1447	phthalate	0.1436	0.1225	6	254	2604	147	2014.3061	22.6667	2.1354
1448	picu	-0.4237	-0.3321	2	132	1064	81	2008.7531	20.9506	0.7619
1449	pig	0.5784	-0.5505	6	620	11474	400	2009.8225	20.7775	1.0666
1450	piglet	0.2054	-0.7634	6	542	10587	409	2009.2836	15.6186	0.7552
1451	pih	-0.2824	0.69	1	481	4500	247	2009.5709	17.5425	0.7541
1452	pip	-0.1463	-1.0301	2	256	2918	114	2009.2544	11.9737	0.5288
1453	placebo	-0.0296	0.0128	2	1505	44483	1929	2009.1348	41.3821	1.6821
1454	placenta	0.6705	0.3495	3	1680	74396	2977	2008.9721	24.4471	1.0342
1455	placenta accreta	-0.127	0.8007	1	218	1178	81	2011.1481	24.9012	1.8105
1456	placenta previa	-0.2165	0.9062	1	660	8478	479	2009.4927	25.0585	1.0583
1457	placentae	0.3641	0.4988	1	745	7900	319	2006.4295	25.3824	0.9527
1458	placental	0.2075	0.4938	1	730	3929	172	2009.4477	27.7791	1.0393
1459	placental abruption	-0.1523	0.7845	1	884	11865	610	2009.5984	22.5049	0.8726
1460	placental dysfunction	0.1568	0.476	1	472	2374	104	2011	24.2019	1.3552
1461	placental growth factor	0.4678	0.5351	4	452	3192	99	2012.2424	37.0909	2.313
1462	placental inflammation	0.6947	0.4182	4	544	3909	151	2009.2318	21.6424	1.0031
1463	placental tissue	1.0894	0.3477	3	670	7355	242	2008.5455	22.1116	0.9259
1464	placental weight	-0.242	0.544	1	527	3466	188	2011.7447	21.133	1.1026
1465	placentas	0.7281	0.4759	4	568	3125	119	2008.9328	24.7731	0.9941
1466	plasma	0.4919	-0.1572	6	1290	25367	1030	2006.4767	26.0631	0.9052
1467	plasma concentration	0.6154	0.2195	4	895	12254	414	2008.3575	33.2415	1.3263
1468	plasma level	0.4601	-0.2667	6	799	6831	300	2007.9333	23.6767	0.8128
1469	plasma protein	0.0246	0.7034	1	432	2969	135	2010.8889	31.6222	1.5355
1470	plasma sample	0.4302	0.264	4	559	2915	120	2009.05	22.3417	0.9602
1471	platelet	0.3274	-0.0533	2	789	5942	341	2007.5161	23.7155	0.8936
1472	platelet count	0.1633	-0.0406	2	585	4420	287	2009.1951	17.7003	0.7359
1473	plgf	0.4505	0.5354	4	328	5407	178	2013.0899	30.3483	2.0006
1474	plurality	-0.5919	0.6382	1	380	1915	96	2009.8229	25.2604	1.0839
1475	plus disease	-0.1956	-0.9027	7	292	5073	199	2010.3618	37.2412	1.3721
1476	pm10	-0.6736	0.5251	1	179	1445	91	2011.978	33.7363	1.749
1477	pma	-0.3226	-0.7194	2	806	9483	473	2010.9767	22.9429	1.0658
1478	pna	-0.154	-0.5582	2	199	1546	90	2010.0778	15.0444	0.6998
1479	pneumothorax	-0.2671	-0.9344	2	507	5676	293	2011.0171	21.7509	0.8979
1480	pollutant	-0.5848	0.4619	1	457	4537	301	2011.2924	42.7342	1.9794
1481	polycystic ovary syndrome	-0.3607	0.7166	1	290	2176	100	2012.02	30.79	1.6986
1482	polyhydramnio	-0.0707	0.6109	1	565	4560	340	2008.5206	14.1029	0.6526
1483	polymerase chain reaction	0.9725	0.293	4	1086	16957	557	2007.6553	31.7074	1.145
1484	polymorphism	0.5289	0.2257	9	878	18492	921	2009.4007	18.7959	0.6632
1485	ponderal index	-0.4298	0.2642	1	376	1906	135	2005.3852	24.8815	0.8319
1486	poor birth outcome	-0.6182	0.6286	1	374	1710	106	2010.1887	23.8302	1.0438
1487	poor pregnancy outcome	-0.3722	0.6548	1	564	2486	149	2007.9463	29.5839	1.3106
1488	positive amniotic fluid culture	1.1595	0.8268	4	288	3408	77	2003.6104	49.8831	1.394
1489	positive blood culture	0.2208	-0.1024	4	338	1538	99	2008.9293	28.9091	0.9105
1490	positive culture	0.5291	0.362	4	380	2145	95	2007.8316	33.5053	1.252
1491	positive end expiratory pressure	0.067	-1.1805	2	324	3264	104	2009.5769	28.4808	1.1176
1492	positive pressure ventilation	-0.212	-0.9764	2	568	5750	231	2009.684	20.7403	1.001
1493	positive result	0.1222	0.5051	4	464	2417	149	2006.4362	26.2148	0.8212
1494	possible mechanism	0.2692	-0.0239	3	605	1959	87	2009.1839	28.4828	1.1837
1495	possible role	0.6008	0.1988	3	663	2951	105	2006.8095	32	1.1163
1496	postconceptional age	-0.2024	-0.6953	5	675	4454	270	2005.7407	26.5148	0.8108
1497	posthemorrhagic hydrocephalus	-0.1361	-0.4452	5	232	1786	135	2008.8148	15.1407	0.6346
1498	postmenstrual age	-0.3267	-0.7371	2	948	10865	590	2010.2017	31.4898	1.294
1499	postnatal age	-0.1172	-0.6181	2	1210	14033	804	2007.6045	21.1256	0.84
1500	postnatal day	0.5416	-0.7078	3	1172	20592	758	2010.1821	17.872	0.885
1501	postnatal growth	-0.3611	-0.2874	6	636	4178	270	2010.3963	27.4	1.3049
1502	postnatal life	0.1052	-0.3976	6	802	3651	200	2008.61	24.335	1.0665
1503	postnatal week	0.077	-0.5777	2	648	3542	182	2007.5385	27.7582	0.9981
1504	postoperative complication	-0.273	-0.1819	2	338	1307	98	2008.4898	17.102	0.5594
1505	postpartum depression	-0.7299	0.2673	1	402	2782	168	2011.9167	25.9405	1.4093
1506	postpartum hemorrhage	-0.3052	0.7973	1	559	3691	208	2010.351	21.9183	1.0115
1507	posture	-0.488	-0.4753	5	435	1811	133	2007.782	16.0301	0.5288
1508	potential mechanism	0.2731	0.0613	3	580	1812	77	2010.8312	22.5065	1.4378
1509	potential role	0.5938	0.0482	3	818	4100	167	2009.8144	26.1198	1.1287
1510	pound	-0.3706	0.3217	1	335	2975	164	2011.2134	28.2317	1.2064
1511	poverty	-0.7807	0.3771	1	486	3117	208	2009.8269	41.1346	1.4719
1512	pphn	0.0821	-0.4468	2	297	2579	132	2009.7652	17.3939	0.8828
1513	ppm	0.0786	-0.5102	2	311	1878	81	2008.4321	45.5926	1.4015
1514	pprom	0.5057	0.6921	4	1150	48475	2175	2010.5297	16.874	0.7534
1515	ppv	-0.1074	-0.2703	2	599	7425	363	2011.3113	15.7025	0.8341
1516	practitioner	-0.4624	0.2091	1	731	3250	236	2008.9958	17.0254	0.7796
1517	pre eclampsia	-0.1854	0.5546	1	1364	36205	1872	2009.6688	40.3707	1.6349
1518	pre pregnancy bmi	-0.5507	0.7681	1	312	2746	115	2012.5391	19.1739	1.0646
1519	pre pregnancy body mass index	-0.565	0.8479	1	399	2450	110	2011.7364	22.0909	1.1397
1520	prebiotic	0.1536	-0.2442	4	192	1640	84	2011.6667	27.5119	1.8201
1521	preconception	-0.597	0.5642	1	460	2363	121	2012.0165	21.7603	1.3977
1522	preconception care	-0.6258	0.6077	1	276	1507	91	2012.3187	18.7473	0.9994
1523	precursor	0.309	-0.1319	6	927	5957	242	2008.157	42.3884	1.4288
1524	prediction	0.0684	0.4537	4	1553	30733	1707	2009.6415	23.0305	0.97
1525	predictive value	0.0673	0.3373	4	1429	29823	1626	2008.8155	20.2651	0.7898
1526	preeclampsia	-0.031	0.588	1	1634	73510	4078	2010.2636	31.2349	1.4126
1527	pregnancy complication	-0.1994	0.6387	1	1410	23222	1247	2010.3889	26.6568	1.2283
1528	pregnancy loss	-0.0516	0.7698	1	891	9759	501	2008.515	32.4631	1.227
1529	pregnancy outcome	-0.3124	0.6636	1	1626	63243	3737	2009.6816	27.9205	1.1834
1530	pregnancy outcomes	-0.3706	0.6506	1	697	3410	186	2013.0054	16.6022	1.2547
1531	pregnancy rate	-0.3564	0.8425	1	500	4791	248	2009.9556	29.9879	1.2771
1532	pregnant mouse	1.1209	-0.0107	3	567	6490	185	2009.5135	20.5622	0.9279
1533	pregnant rat	1.1028	-0.2497	3	622	8873	268	2006.8993	14.8769	0.5181
1534	pregnant women	-0.1576	0.4848	1	592	2290	142	2013.169	10.4437	0.7839
1535	premature child	-0.6369	-0.35	5	551	3031	193	2009.5751	18.601	0.7575
1536	premature labor	0.5673	0.3478	4	844	5862	266	2005.3346	28.4361	0.9141
1537	premature labour	0.4463	0.4309	4	421	1522	85	2007.1412	10.7765	0.3992
1538	premature rupture	0.3306	0.6973	4	1402	25025	1025	2007.5629	24.1346	0.8113
1539	prenatal care	-0.6355	0.6247	1	1102	16864	1233	2008.7121	24.5945	0.9109
1540	prenatal stress	-0.3716	0.1915	1	352	1888	124	2011.0403	44.871	1.8921
1541	prenatal visit	-0.4386	0.6735	1	593	3380	196	2007.5255	27.1276	0.8841
1542	prepregnancy bmi	-0.6945	0.8805	1	311	2951	124	2010.9758	43.0968	2.0174
1543	prepregnancy body mass index	-0.6082	0.8806	1	425	3279	156	2010.1474	41.8974	1.6695
1544	preschool age	-0.8582	-0.2705	5	337	2475	139	2011.5899	17.6547	1.035
1545	preschool child	-0.8492	-0.2137	5	338	1714	119	2009.0924	23.3445	0.9521
1546	pressure	-0.1121	-0.492	2	1779	58411	3134	2008.5523	26.0463	1.0275
1547	preterm birth rate	-0.3852	0.6645	1	952	8497	565	2010.2	41.492	1.9837
1548	preterm birth risk	-0.3714	0.6007	1	340	1548	91	2011.4615	19.6264	1.0323
1549	preterm brain	-0.0789	-0.78	5	354	1758	96	2010.5	35.9688	1.7397
1550	preterm child	-0.7706	-0.3362	5	989	28347	1752	2010.0656	32.4201	1.3318
1551	preterm contraction	0.3926	0.7398	4	447	2351	127	2006.2047	20.3858	0.6773
1552	preterm delivery rate	-0.2186	0.8099	1	594	3545	230	2008.4478	23.7304	0.913
1553	preterm formula	-0.3194	-0.5312	6	422	5124	224	2005.0446	46.75	1.4998
1554	preterm gestation	0.3028	0.5469	4	640	4161	149	2008.9866	28.8121	1.082
1555	preterm infants	-0.2681	-0.5736	2	1254	13445	825	2012.7964	16.6364	1.1052
1556	preterm labor	0.6632	0.5774	4	1738	118673	5068	2007.2524	25.9378	0.8996
1557	preterm labour	0.426	0.4592	8	1360	33574	1572	2007.9071	19.7564	0.7448
1558	preterm lamb	0.4162	-0.9019	2	507	8906	295	2008.3593	25.7864	0.9637
1559	preterm parturition	1.3286	0.5457	4	515	5665	127	2006.1024	43.2126	1.3518
1560	preterm pig	0.4336	-0.6422	6	259	3954	130	2012.7077	20.6846	1.408
1561	preterm preeclampsia	0.2682	0.6788	1	332	2570	115	2012.313	21.0435	1.7449
1562	preterm pregnancy	0.3613	0.4906	1	591	2704	129	2008.8295	19.6202	0.839
1563	preterm prelabor rupture	0.9738	0.7749	4	582	7127	220	2011.8909	21.4636	1.2625
1564	preterm prelabour rupture	0.226	0.6318	4	408	2623	111	2008.9099	23.1532	0.7709
1565	preterm premature rupture	0.4962	0.7605	4	1337	39831	1644	2008.1703	26.9599	0.9538
1566	preterm prom	0.7847	0.8542	4	509	8988	257	2009.9144	26.1284	1.2126
1567	preterm rupture	0.1516	0.6807	4	768	4870	231	2007.5195	22.1039	0.7605
1568	preterm twin	-0.5443	0.2079	1	335	2277	130	2009.4692	12.4308	0.514
1569	pretreatment	1.1736	-0.1554	3	615	6641	176	2008.3864	17.3977	0.7172
1570	prevalence rate	-0.5182	0.2182	1	494	1614	118	2008.7712	35.661	1.2355
1571	previa	0.0011	0.8958	1	301	2327	124	2010.7339	18.1694	0.926
1572	previous history	-0.1892	0.8063	1	400	1746	92	2009.2065	15.9239	0.6336
1573	previous pregnancy	-0.2619	0.8588	1	527	3182	162	2008.4383	26.2901	1.0148
1574	previous preterm birth	-0.1684	0.8662	1	532	3290	156	2009.3397	46.8974	1.8138
1575	previous preterm delivery	-0.1037	0.9261	1	381	1986	104	2006.6442	30.875	0.9071
1576	previous review	-0.3675	-0.7064	2	347	2989	80	2010.85	16.125	0.7497
1577	primiparity	-0.5834	0.6541	1	381	1546	85	2007.8235	29.4824	1.0335
1578	primiparous woman	-0.4069	0.7911	1	493	2902	156	2009.0962	20.5897	0.8292
1579	prior preterm birth	-0.1655	0.8594	1	357	1902	92	2010.587	25.7174	1.0673
1580	pro	0.6734	0.0408	3	606	2508	101	2010.3861	20.198	0.9464
1581	pro inflammatory cytokine	1.2765	0.1888	3	649	5418	134	2008.5	31.6343	1.2187
1582	probiotic	0.0914	-0.1986	4	617	10299	621	2012.3575	28.8744	1.9313
1583	production	1.0248	-0.0423	3	1553	72417	2362	2006.7197	24.3014	0.8736
1584	professional	-0.6829	0.0479	1	707	3852	271	2010.3063	14.2768	0.6585
1585	professional consensus	-0.0897	0.7701	1	207	4501	129	2014.7674	14.6822	1.3276
1586	progesterone	0.7272	0.4105	3	1105	35227	1365	2009.8674	23.9817	1.0319
1587	progesterone receptor	1.2768	0.2269	3	425	3591	106	2010.2547	24.4151	1.0326
1588	progestogen	0.0559	0.7579	1	219	2132	89	2012.2135	18.5056	1.3837
1589	progression	0.108	-0.3985	7	1415	17875	818	2009.1785	29.7176	1.1474
1590	proinflammatory cytokine	1.15	0.1681	3	906	10218	304	2008.3191	37.9112	1.2472
1591	proliferation	0.8284	-0.5495	3	924	12664	423	2009.5839	24.7069	1.0898
1592	proliferative retinopathy	1.0587	-0.7933	3	336	2917	105	2008.4952	34.7524	1.16
1593	prolongation	0.2452	0.5191	4	735	5888	308	2007.724	19.2045	0.6416
1594	prom	0.4499	0.6814	4	992	19609	806	2008.8288	16.2469	0.5964
1595	prone position	-0.4559	-0.7247	2	241	2224	101	2008.4455	15.3564	0.5878
1596	property	0.4859	-0.1475	3	1280	15094	703	2009.8691	20.4552	1.0144
1597	prophylaxi	-0.1696	-0.0538	2	1196	16862	1025	2009.0595	26.8839	1.0638
1598	prostaglandin	1.3867	0.0844	3	848	17427	474	2006.0844	29.308	0.9195
1599	prostaglandin e	1.4537	0.1558	3	578	8264	211	2003.9384	20.8009	0.6181
1600	prostaglandin f	1.5208	-0.1139	3	411	5730	138	2003.5797	18.3696	0.541
1601	prostaglandin synthesis	1.3673	0.0678	3	416	2981	89	2005.191	30.0225	0.9412
1602	protease inhibitor	0.0671	0.4699	1	380	2096	104	2008.7788	29.25	1.1236
1603	protein	0.8173	-0.1227	3	1742	113933	3892	2008.7592	23.8803	0.9679
1604	protein expression	1.4167	-0.1696	3	783	14246	371	2009.7709	18.0296	0.8052
1605	protein intake	-0.4476	-0.438	6	392	5721	252	2009.8532	18.7222	0.8043
1606	protein level	1.0595	-0.1071	3	927	11170	344	2009.4128	16.7064	0.6765
1607	proteinuria	-0.164	0.4605	1	605	5349	311	2009.1286	27.8039	1.2734
1608	provider	-0.5712	0.3165	1	948	7976	533	2011.137	16.1632	0.9945
1609	province	-0.6217	0.3898	1	647	3745	244	2011.4713	20.2336	2.4213
1610	proximity	-0.6322	0.3695	1	456	2843	197	2010.9086	30.6853	1.3762
1611	psychiatric disorder	-0.7186	0.0518	5	407	2585	199	2010.5126	36.7136	1.7127
1612	psychological distress	-0.8063	0.0933	1	278	1963	148	2009.7365	43.4257	1.6426
1613	psychomotor development	-0.6541	-0.2783	5	428	2030	146	2007.7466	19.1918	0.7343
1614	psychosocial factor	-0.7544	0.4442	1	353	1699	102	2007.8431	41.4804	1.44
1615	psychosocial stress	-0.5241	0.3497	1	352	1815	125	2010.064	46.808	1.7565
1616	ptb	-0.227	0.6342	1	1324	60336	3054	2012.6421	17.6952	1.141
1617	ptd	0.1062	0.7306	1	897	22982	1142	2010.1051	20.7268	0.8734
1618	ptl	0.8806	0.7413	4	834	29365	955	2009.6618	20.134	0.8521
1619	ptsd	-0.8608	0.3859	1	123	1221	101	2012.297	24.3069	1.5101
1620	public health	-0.5709	0.3964	1	519	1647	117	2010.5726	24.1538	1.1393
1621	pufa	0.2274	-0.5282	6	446	4834	151	2008.543	58.2649	1.7527
1622	pulmonary edema	0.1545	0.0956	8	322	1549	106	2008.0283	19.5377	0.7174
1623	pulmonary function	-0.1156	-0.7477	2	532	3359	182	2007.6868	23.6978	0.8451
1624	pulmonary hemorrhage	-0.1445	-0.868	2	350	2490	110	2010.5818	18.8182	0.7732
1625	pulmonary hypertension	0.0907	-0.6493	2	684	5955	323	2011.3591	22.7616	1.3201
1626	pulmonary hypoplasia	0.1646	-0.0468	2	318	2104	107	2005.3178	21.7757	0.6503
1627	pulsatility index	0.1033	0.1468	2	562	4985	268	2008.4627	17.9216	0.9627
1628	pulse oximetry	-0.3091	-0.7555	2	410	3086	168	2010.1905	26.4226	1.1361
1629	pup	0.7317	-0.6879	3	891	23225	762	2009.3123	19.1496	0.8617
1630	pvl	-0.0582	-0.5937	5	849	14895	914	2006.4278	43.8381	1.2728
1631	pyelonephritis	0.2114	0.5494	4	361	3460	184	2009.3641	17.1087	0.765
1632	quantification	0.4891	-0.0978	4	845	4939	231	2010.1082	24.9221	1.1941
1633	quasi randomised trial	-0.3937	-0.4521	2	423	3420	75	2012.7867	13.0133	1.0305
1634	questionnaire	-0.6834	0.0684	1	1574	34806	2159	2010.264	20.5373	0.9095
1635	quiet sleep	-0.4425	-0.6623	5	310	1851	113	2006.2389	21.8496	0.6618
1636	rabbit	0.4781	-0.8071	2	608	7349	282	2005.9929	19.8369	0.6933
1637	race ethnicity	-0.6578	0.6014	1	751	7145	361	2011.1357	23.5097	1.2034
1638	racial disparity	-0.634	0.5843	1	507	5164	266	2009.7707	27.8308	1.0234
1639	racism	-0.8554	0.4924	1	159	1590	133	2010.8045	35.0902	1.4562
1640	radioimmunoassay	0.7002	0.0706	3	536	2948	102	2004.3431	24.0588	0.6801
1641	rat	0.766	-0.5908	3	1073	50327	1682	2008.0119	20.2479	0.7564
1642	rat model	0.9604	-0.7684	3	635	8605	255	2009.3098	23.5098	0.937
1643	rat pup	0.7184	-0.8518	3	553	7350	226	2009.1637	19.6372	0.7644
1644	rbc	0.0659	-0.5816	6	520	5603	297	2008.0976	25.4646	0.9645
1645	rbc transfusion	-0.0579	-0.7416	6	274	4271	227	2010.4758	18.3348	0.8831
1646	rcts	-0.3651	-0.0574	2	737	10219	431	2012.7193	23.7077	1.7374
1647	rds	0.0422	-0.5963	2	1227	38832	1863	2008.4643	20.1895	0.7342
1648	reactive oxygen species	0.9589	-0.2453	3	567	4319	128	2009.2344	37	1.4754
1649	reading	-0.5671	-0.3788	5	566	3681	221	2010.2308	30.2398	1.2424
1650	readmission	-0.5909	-0.1295	2	407	2334	207	2008.8551	25.4444	1.0253
1651	real time	0.7798	-0.0595	3	656	3207	106	2010.8774	16.0283	0.7141
1652	real time pcr	1.0938	0.0346	3	545	3201	103	2011.5243	18.4757	0.8562
1653	receiver	0.069	0.1743	4	836	5573	279	2011.0932	18.4122	0.8627
1654	receiver operating characteristic	0.1353	0.4981	4	509	2275	111	2010.3333	13.1441	0.6199
1655	receptor	1.1386	-0.0586	3	1446	82076	2503	2008.515	26.7363	1.0204
1656	receptor antagonist	0.9157	0.0543	3	830	8927	288	2007.9028	25.6285	0.9083
1657	recombinant human erythropoietin	0.1371	-0.6119	6	311	1898	107	2005.6822	19.1308	0.9822
1658	recording	-0.1766	-0.5771	2	1075	12456	736	2007.9986	20.534	0.8136
1659	recovery	0.0799	-0.5817	2	1176	11511	545	2007.9798	25.5596	0.9585
1660	recurrence	-0.1944	0.4064	1	926	10764	643	2009.9409	24.9285	1.0404
1661	recurrent miscarriage	0.043	0.7365	1	395	2938	143	2011.5315	22.0909	1.3031
1662	recurrent pregnancy loss	0.0322	0.6983	1	332	1818	95	2009.9684	26.8211	1.1118
1663	recurrent preterm birth	-0.0113	0.8851	1	351	2367	124	2011.4435	21.7339	0.9801
1664	red blood cell	0.0595	-0.5223	6	764	6239	317	2008.5205	22.1609	0.8979
1665	red blood cell transfusion	-0.0944	-0.6735	6	361	3618	166	2010.1084	19.8434	1.047
1666	refractive error	-0.7118	-1.0615	7	290	4802	247	2007.2834	25.413	0.9702
1667	regimen	-0.0574	0.0062	2	1209	13976	598	2009.6756	22.5117	0.9773
1668	registry	-0.4844	0.362	1	1214	13574	812	2010.0776	32.0357	1.3446
1669	regulation	0.7297	-0.1102	3	1570	45212	1601	2008.5796	28.0019	1.0903
1670	rehospitalization	-0.6625	-0.2131	2	331	1971	150	2008.1067	47	1.4918
1671	reintubation	-0.2743	-1.1092	2	265	2373	96	2010.4062	18.8333	1.0863
1672	relaxation	0.829	-0.226	3	560	6598	239	2008.1925	19.3347	0.6896
1673	relaxin	1.1079	0.4569	3	320	3689	154	2005.7792	17.5779	0.5051
1674	release	1.1993	-0.0345	3	1134	26792	749	2007.2323	25.4887	0.9877
1675	reliability	-0.4172	-0.1936	5	793	5887	417	2009.8921	20	0.8412
1676	renal disease	-0.1994	0.2568	1	492	2349	161	2007.7019	33.4596	1.1512
1677	representative sample	-0.7132	0.2463	1	447	1560	92	2009.7065	24.5109	1.0732
1678	reproducibility	0.0224	-0.1286	5	402	1712	114	2009.3947	25.0702	0.8976
1679	reproduction	-0.0167	0.5413	1	782	5656	283	2009.6396	38.7173	1.4804
1680	reproductive age	-0.4306	0.607	1	686	3401	192	2011.1042	27.2083	1.3817
1681	reproductive health	-0.4076	0.4828	1	450	1709	119	2010.1513	31.6303	1.388
1682	reproductive outcome	-0.2925	0.7373	1	543	3106	214	2009.7757	30.7243	1.3996
1683	reproductive technology	-0.534	0.8443	1	582	4005	195	2011.5744	24.3795	1.4787
1684	residence	-0.7223	0.5534	1	637	6171	367	2010.7084	24.0763	1.078
1685	resident	-0.6478	0.3301	1	660	4255	286	2009.3881	22.4266	0.9175
1686	resistance	0.2585	-0.2852	2	1382	19472	884	2008.1934	25.2115	0.9677
1687	resistance index	0.1328	-0.061	2	425	2738	146	2007.1438	19.5137	0.7028
1688	respiration	-0.251	-0.7075	2	538	2814	151	2008.0795	25.894	1.0116
1689	respiratory distress syndrome	-0.0226	-0.4631	2	1653	40601	2012	2008.2669	23.8981	0.9126
1690	respiratory failure	-0.0933	-0.7402	2	776	7979	393	2008.5674	23.3003	0.8645
1691	respiratory function	-0.2944	-0.6713	2	445	2127	103	2007.9126	24.2816	0.9212
1692	respiratory illness	-0.5005	-0.1882	2	414	1900	130	2008.0692	43.9385	1.52
1693	respiratory outcome	-0.2341	-0.5016	2	641	4318	229	2010.4148	20.4891	1.0573
1694	respiratory rate	-0.2712	-0.8741	2	526	4416	212	2008.4009	17.9906	0.7452
1695	respiratory support	-0.2806	-0.8449	2	988	14845	767	2011.5033	20.2529	1.1265
1696	respiratory symptom	-0.5599	-0.2566	2	368	2334	157	2010.6879	23.0191	1.1715
1697	respiratory syncytial virus	-0.5266	-0.1915	2	408	4046	254	2008.2756	42.1496	1.5763
1698	respondent	-0.5607	0.0843	1	645	5313	334	2009.4371	17.7365	0.6831
1699	response	0.3147	-0.2846	3	2009	112372	5121	2008.5269	24.1295	0.967
1700	response rate	-0.5445	0.0411	1	573	2750	182	2008.5769	21.2692	0.7373
1701	responsiveness	0.1188	-0.1818	5	922	8284	373	2007.4397	28.4933	0.9916
1702	resuscitation	-0.3509	-0.5472	2	1029	17277	1099	2010.2757	20.6715	0.9075
1703	retina	0.7087	-0.9673	3	836	37870	1310	2009.1008	26.9511	1.0759
1704	retinal detachment	-0.2939	-1.1601	7	456	10883	474	2007.8734	22.4705	0.876
1705	retinal neovascularization	1.2924	-0.8296	3	428	13394	376	2009.7952	24.5665	0.9895
1706	retinal vasculature	1.0016	-0.9876	3	351	4409	144	2008.2153	30.4236	1.0202
1707	retinal vessel	0.5209	-1.0225	7	361	3578	122	2009.5656	27.0164	1.1149
1708	retinopathy	0.0232	-0.8929	7	1593	108872	5171	2009.2152	23.3978	0.9677
1709	retrospective	-0.4384	-0.186	7	643	2832	152	2009.0197	16.9539	0.7445
1710	retrospective cohort study	-0.328	0.5482	1	1441	22643	1274	2011.5518	19.3854	0.9538
1711	reviewer	-0.4145	0.0638	1	729	4279	211	2010.9905	35.7867	2.3053
1712	rhepo	0.3554	-0.6925	6	205	2781	128	2008.3516	18.4062	0.9012
1713	rho	0.1024	-0.1522	4	491	3318	133	2012.4662	16.5789	0.9536
1714	rhuepo	0.0656	-0.5496	6	109	1025	90	2002.2667	16.4556	0.4326
1715	right eye	-0.2202	-1.1338	7	245	2071	97	2009.0309	10.6289	0.4711
1716	risk difference	-0.3756	-0.4782	2	713	8976	257	2011.0467	25.035	1.242
1717	risk ratio	-0.3654	0.1559	1	1300	17755	664	2012.2259	25.0482	1.5485
1718	ritodrine	0.5976	0.1044	8	429	9164	432	2006.3843	15.6713	0.448
1719	rna	1.2219	0.1646	3	819	12605	381	2009.021	23.8976	1.119
1720	roc	0.1773	0.4792	4	612	3359	163	2010.5951	14.4356	0.7292
1721	roc curve	0.1449	0.329	4	506	2326	114	2011.1491	13.3509	0.7051
1722	rom	0.4291	0.6967	4	200	1885	87	2009.7471	13.8391	0.7636
1723	room air	0.723	-0.9411	3	778	13578	411	2008.8078	22.8735	0.9066
1724	rop	-0.2235	-0.8964	7	1256	124452	6571	2009.7113	21.8779	0.9278
1725	rop screening	-0.5648	-0.6162	7	315	3105	190	2010.7368	14.1316	0.6642
1726	rop stage	-0.3347	-0.9726	7	317	2959	118	2010.2797	15.6017	0.7666
1727	ros	0.977	-0.1545	3	403	4136	125	2009.976	50.472	1.909
1728	routine care	-0.4715	-0.2675	2	360	1494	89	2011.6404	14.4719	0.851
1729	routine use	-0.0898	-0.151	2	672	3313	154	2009.3377	25.0974	1.2474
1730	rsv	-0.5079	-0.18	2	406	7951	517	2008.7079	46.911	1.797
1731	rsv hospitalization	-0.6613	-0.1552	2	117	1385	103	2010.6699	56.767	2.2736
1732	rsv infection	-0.5072	-0.1738	2	297	3370	225	2008.4667	57.2667	2.2318
1733	rt pcr	1.4042	0.0708	3	680	7960	199	2007.3467	22.2161	0.7713
1734	rupture	0.473	0.572	4	1316	21365	908	2007.6718	22.4306	0.8033
1735	ruptured membrane	0.2149	0.6689	4	468	2148	98	2006.3878	33.8265	1.1302
1736	rural area	-0.7363	0.4838	1	423	2678	170	2011.2471	11.5118	0.6018
1737	salbutamol	0.3621	-0.1358	2	280	3276	127	2006.5276	12.4016	0.4213
1738	saline	0.7147	-0.5984	3	1071	17636	571	2008.6848	17.8897	0.7266
1739	salivary cortisol	-0.4473	-0.2838	2	280	1725	95	2011.9789	17.7474	0.8975
1740	satisfaction	-0.6911	0.1821	1	567	4791	248	2010.7137	16.2782	0.8783
1741	saturation	-0.1859	-0.7325	2	621	4379	214	2008.7664	30.3645	1.2288
1742	sbp	-0.3552	-0.0758	1	214	2008	116	2010.7845	26.3017	1.2668
1743	scale	-0.7017	-0.1221	5	1532	32403	1990	2010.1307	26.7302	1.1752
1744	scd	-0.5041	0.5656	1	80	1133	78	2011.5641	15.2051	0.9431
1745	schizophrenia	-0.5104	0.302	1	412	4203	279	2006.9283	53.4767	1.8036
1746	school	-0.7904	-0.1181	5	961	9393	571	2008.7741	34.1331	1.1565
1747	school age	-0.7316	-0.3947	5	783	11412	618	2009.7006	31.6181	1.3285
1748	school performance	-0.8023	-0.1435	5	357	2325	141	2008.8582	39.2482	1.4197
1749	sdb	-0.6319	-0.1325	5	126	1679	112	2010.4375	40.9464	1.3283
1750	sds	-0.3604	-0.0919	6	426	3335	210	2009.2476	16.2381	0.6552
1751	season	-0.5223	0.039	2	563	6144	415	2009.5855	31.8458	1.3557
1752	second	-0.3114	-0.6231	2	793	6825	347	2008.9078	25.7406	1.2584
1753	second pregnancy	-0.548	0.9116	1	411	5168	239	2009.4351	28.2134	1.0982
1754	second stage	-0.0669	0.5309	1	317	2153	97	2010.9175	19.2268	0.7999
1755	second trimester	-0.0205	0.6387	1	1288	16487	888	2009.1644	25.8311	1.0529
1756	second twin	-0.3486	0.8337	1	239	1815	102	2008.5294	18.0784	0.5845
1757	secondary outcome	-0.2785	0.0617	1	1394	16495	669	2012.3139	22.2481	1.289
1758	secretion	1.0169	0.1066	3	1205	27698	906	2008.2682	20.2318	0.8428
1759	section	-0.1149	0.4204	1	1922	59660	3286	2009.2712	20.3679	0.879
1760	sedation	-0.2604	-0.6739	2	500	3009	199	2010.1658	22.7286	1.1783
1761	segment	0.3035	-0.2634	7	889	6115	298	2008.6409	24.2081	0.9063
1762	selection criterium	-0.3046	-0.1872	2	1181	21064	583	2011.3259	24.6604	1.2006
1763	selenium	0.0342	-0.0689	6	265	2229	120	2005.3667	17.9667	0.7651
1764	self report	-0.7909	0.2765	1	472	2395	135	2010.4889	22.237	1.0084
1765	sem	0.223	-0.3781	2	723	3653	165	2004.4788	31.5455	0.937
1766	semi	-0.5794	-0.0675	1	425	1662	104	2011.6442	11.8173	0.6168
1767	sensitivity analysis	-0.4256	0.2037	1	739	4411	218	2012.1972	21.5	1.3967
1768	sep	-0.6241	0.1653	1	201	2090	125	2011.192	11.744	0.854
1769	serum	0.3974	0.0645	4	1442	26103	1161	2008.646	23.0792	0.8735
1770	serum concentration	0.3272	0.0236	4	824	8460	341	2007.9238	23.2023	1.0357
1771	serum ferritin	-0.0666	0.0935	6	316	1897	102	2008.7255	21.2353	0.6998
1772	serum level	0.2811	0.1842	4	1038	10601	486	2009.2037	18.7942	0.7896
1773	service	-0.6591	0.2315	1	1268	16614	1226	2009.5816	21.7178	0.9335
1774	ses	-0.8221	0.2178	1	420	3582	185	2010.5676	38.2649	1.5243
1775	severe bpd	-0.0738	-0.8642	2	467	3327	143	2011.021	23.8182	1.2203
1776	severe bronchopulmonary dysplasia	-0.1249	-0.6413	2	359	1476	88	2010.7045	25.7386	1.3241
1777	severe disability	-0.74	-0.3175	5	329	1671	119	2008.0504	73.9664	2.491
1778	severe intraventricular hemorrhage	-0.2064	-0.5945	2	600	3531	210	2009.4762	47.8143	1.7223
1779	severe ivh	-0.2127	-0.768	2	396	3361	172	2010.2093	26.8721	0.9808
1780	severe neonatal morbidity	-0.0916	0.475	1	383	2260	110	2011.3455	63.7	2.3223
1781	severe preeclampsia	-0.0104	0.6433	1	583	5930	303	2009.2211	30.0759	1.083
1782	severe retinopathy	-0.3258	-0.7901	2	681	6206	327	2009.7248	34.6239	1.5662
1783	severe rop	-0.3517	-0.9171	7	609	10132	497	2010.2153	24.4628	1.0364
1784	sex difference	-0.0312	-0.216	5	504	2869	139	2010.5108	27.2014	1.2715
1785	sflt	0.4381	0.4633	4	247	4408	172	2012.9186	20.4709	1.4849
1786	sga	-0.5028	0.389	1	1573	63435	3548	2010.8171	22.3036	1.1189
1787	sga baby	-0.4884	0.3728	1	347	1657	93	2009.9785	19.1398	0.9246
1788	sga birth	-0.7122	0.6021	1	478	4828	252	2009.9127	30.6071	1.3076
1789	sga group	-0.4784	-0.0807	5	400	2312	116	2009.9224	21.0603	0.8257
1790	sga infant	-0.4961	0.1179	1	871	9050	522	2009.1648	21.8372	0.9651
1791	sga neonate	0.081	0.446	4	430	3514	150	2011.32	33.8867	1.4143
1792	sheep	0.6962	-0.3827	3	694	8834	310	2006.6581	29.7774	0.9198
1793	short cervical length	0.1109	1.0071	4	331	3199	154	2010.6623	45.6688	1.6425
1794	short cervix	0.1676	0.9875	4	556	10511	545	2010.9339	31.9505	1.4636
1795	short stature	-0.5882	0.3124	1	416	1957	109	2009.945	21.2385	0.8161
1796	shorter duration	-0.2389	-0.5385	2	651	3083	131	2010.229	27.2061	1.0548
1797	shunt	-0.1463	-0.5838	5	625	6028	449	2008.9577	22.6637	0.8788
1798	sibling	-0.6246	0.1845	1	789	6485	415	2008.7566	31.9952	1.2784
1799	sickle cell disease	-0.4569	0.4681	1	194	1387	90	2012.2	15.2444	1.1144
1800	side	0.3243	-0.1648	3	812	5962	299	2008.7124	14.786	0.6179
1801	side effect	0.0936	-0.1602	2	1349	20596	934	2007.8951	20.8597	0.7767
1802	sids	-0.5402	-0.092	1	425	4061	283	2007.8021	25.0954	0.8773
1803	signal	0.4947	-0.2844	3	1182	14445	698	2009.9499	23.4713	1.1061
1804	significant change	0.3197	-0.268	2	1157	7936	341	2008.129	21.5044	0.8521
1805	significant patent ductus arteriosus	0.03	-0.8796	2	284	1740	90	2011.4444	14.5667	0.8252
1806	significant pda	0.0052	-0.8433	2	277	2382	106	2010.6792	14.6604	0.6827
1807	significant reduction	-0.1085	-0.2163	2	1468	15794	612	2009.8105	28.4592	1.2548
1808	simv	-0.2593	-1.1112	2	160	6469	157	2008.9554	19.4395	0.5495
1809	single course	0.1619	-0.1664	2	483	3213	184	2006.6902	38.2717	1.258
1810	single dose	0.192	-0.3455	2	626	3482	153	2008.183	17.1176	0.7191
1811	single nucleotide polymorphism	0.5315	0.2211	9	599	5047	213	2011.1972	15.8028	0.806
1812	singleton	-0.5624	0.6842	1	1337	38959	1804	2009.5089	29.8409	1.2822
1813	singleton birth	-0.6463	0.7188	1	663	5992	322	2010.3789	30.3851	1.3077
1814	singleton delivery	-0.4234	0.8108	1	478	2710	139	2010.6043	23.036	1.0649
1815	singleton gestation	0.0269	0.8904	1	737	6433	305	2009.7508	27.2393	1.2948
1816	singleton infant	-0.4962	0.5402	1	687	3704	207	2008.4783	35.1594	1.3421
1817	singleton live birth	-0.6323	0.6586	1	512	2990	172	2010.0698	28.5814	1.2428
1818	singleton pregnancy	-0.0632	0.8026	1	1364	28252	1405	2010.0363	23.126	1.0643
1819	sip	0.5743	-0.573	2	173	3307	102	2010.8922	13.6176	0.8227
1820	skill	-0.792	-0.2672	5	918	12486	833	2010.3721	24.6639	1.022
1821	skin	-0.4914	-0.3717	2	1008	12915	746	2009.4008	24.937	1.0687
1822	skin care	-0.6387	-0.4691	2	223	1908	96	2009.5625	20.2708	0.9172
1823	skin contact	-0.6444	-0.3833	2	374	4289	213	2008.4977	34.3803	1.2902
1824	sle	-0.2292	0.7104	1	349	4593	295	2010.5831	18.861	1.2341
1825	sleep	-0.5311	-0.3963	5	717	7380	511	2009.9569	21.0861	1.0771
1826	small	-0.5014	0.1997	1	618	2607	149	2012.2148	18.302	1.0465
1827	smoker	-0.4916	0.6149	1	848	9432	511	2009.6477	24.7025	0.9668
1828	smoking	-0.5892	0.5318	1	1403	32599	1829	2009.7709	28.6408	1.1936
1829	smoking cessation	-0.6623	0.6036	1	260	1680	92	2010.913	29.6848	1.4162
1830	smoking status	-0.5543	0.7098	1	464	2261	114	2010.886	23.4561	1.0261
1831	snp	0.471	0.2415	9	595	10159	495	2011.5535	16.5859	0.8308
1832	social factor	-0.7618	0.2322	1	424	1565	98	2007.4286	35	1.238
1833	social support	-0.8194	0.3042	1	530	6031	394	2009.6624	29.401	1.0948
1834	socio economic status	-0.7255	0.3226	1	511	2239	136	2011.3382	14.9559	0.795
1835	sociodemographic factor	-0.7084	0.2633	1	472	1761	108	2008.6481	32.5	1.1649
1836	socioeconomic factor	-0.7727	0.3793	1	359	1491	99	2009.4343	34.3333	1.2891
1837	socioeconomic status	-0.7509	0.2639	1	1008	9795	570	2009.1754	34.4035	1.317
1838	sod	0.789	-0.3816	6	390	3696	124	2007.7742	21.7016	0.7
1839	sodium	0.0962	-0.5328	2	523	3265	177	2006.8927	12.4576	0.4307
1840	solution	0.2754	-0.3599	6	1179	11868	589	2007.6044	22.764	0.8224
1841	sonography	0.0514	0.3779	4	642	4618	300	2007.1967	22.9933	0.6999
1842	sound	-0.4575	-0.3867	5	376	1696	148	2009.8514	14.3041	0.6727
1843	sp b	1.0792	-0.3632	3	302	3103	93	2005.8387	38.4731	1.0614
1844	spb	0.2139	0.5348	4	205	1478	80	2009.85	22.525	1.372
1845	species	0.5922	0.139	4	1229	21331	989	2009.3569	35.18	1.4288
1846	specimen	0.5692	0.3504	4	1078	12132	574	2007.5017	24.6376	1.0366
1847	spectroscopy	-0.0187	-0.7824	2	784	7978	416	2009.9207	22.6178	1.0333
1848	speech	-0.7554	-0.206	5	427	2655	180	2007.8111	19.1333	0.7422
1849	speed	-0.5757	-0.3366	5	623	4297	291	2009.866	24.6186	1.109
1850	spo	-0.2376	-1.0007	2	438	7885	426	2011.8263	19.216	1.0694
1851	spontaneous abortion	-0.1865	0.6592	1	1067	12220	780	2008.4321	33.3885	1.3185
1852	spontaneous conception	-0.655	0.9603	1	277	2892	96	2010.9167	57.4062	2.5203
1853	spontaneous delivery	0.1788	0.7343	4	626	4207	206	2008.1602	30.2184	1.1134
1854	spontaneous labor	0.9973	0.7126	4	698	10008	293	2008.0546	30.9147	1.2104
1855	spontaneous labour	0.606	0.6646	3	365	2133	87	2008.5632	49.1954	1.6627
1856	spontaneous miscarriage	-0.0513	0.8439	1	354	1728	86	2010.2093	23.186	1.064
1857	spontaneous onset	0.2071	0.7581	4	584	3586	158	2008.9684	25.1013	0.9148
1858	spontaneous preterm birth	0.0873	0.815	4	1246	35601	1784	2009.6951	38.2349	1.4354
1859	spontaneous preterm delivery	0.209	0.8507	4	943	14954	743	2008.8991	38.7564	1.3653
1860	spontaneous preterm labor	0.5875	0.6928	4	802	6915	279	2009.957	22.7957	1.1477
1861	spontaneous preterm labour	0.2641	0.6839	4	510	3077	154	2008.0195	37.9545	1.2195
1862	spontaneous ptb	-0.0462	0.786	1	423	2674	113	2013.0088	13.9469	1.0003
1863	sptb	0.2002	0.8676	1	481	9261	491	2013.0346	12.2627	0.7831
1864	sptd	0.3563	0.9041	4	198	1848	103	2011.7476	9.8447	0.6192
1865	ssc	-0.5622	-0.4045	2	202	4382	232	2012.181	22.2672	1.4295
1866	ssri	-0.6215	0.2247	1	211	1679	107	2011.1776	44.5327	2.1296
1867	ssris	-0.6117	0.2107	1	170	1446	83	2011.7952	42.8795	2.1453
1868	stabilization	-0.1527	-0.5925	2	674	3848	173	2009.9538	22.3699	1.0902
1869	staff	-0.6222	-0.0781	1	754	6127	401	2010.0175	15.1097	0.7209
1870	stage	-0.1021	-0.3831	7	1836	62778	2981	2009.0641	25.314	1.0852
1871	staining	1.0279	-0.1373	3	945	12443	408	2008.1373	22.0172	0.83
1872	standard care	-0.525	-0.0835	1	622	3633	172	2011.3663	32.5291	1.5394
1873	standard method	-0.2681	-0.5371	2	565	4988	156	2010.3846	17.1154	0.7633
1874	standard search strategy	-0.4306	-0.6704	2	404	4125	97	2011.9897	12.1443	0.6937
1875	stillbirth	-0.4877	0.6442	1	1351	42425	2463	2010.5603	28.9054	1.6174
1876	stillbirth rate	-0.6348	0.7563	1	353	2546	147	2011.1565	27.2653	1.343
1877	stimulation	0.5438	-0.1341	3	1414	29454	1144	2007.701	21.2579	0.7874
1878	stool	0.094	-0.2387	4	396	2172	133	2009.3609	33.3534	1.7264
1879	strabismus	-0.7237	-0.7198	7	330	4256	306	2007.6667	23.1634	0.7916
1880	strain	0.3028	0.0472	4	999	12612	681	2009.2173	19.7239	0.9356
1881	stressor	-0.5081	0.2244	1	775	6305	344	2010.3576	30.2384	1.2711
1882	structure	0.0453	-0.3616	5	1436	18752	949	2010.2529	31.1528	1.6213
1883	study infant	-0.1916	-0.4397	2	435	1416	83	2007.1687	47.0964	1.5443
1884	study selection	-0.3307	0.2926	1	575	2448	126	2010.127	74.6905	3.3247
1885	sub saharan africa	-0.5197	0.5349	1	390	1965	124	2011.6694	113.7097	7.5079
1886	subfertility	-0.5755	0.7478	1	325	1907	96	2010.9375	33.1146	1.6069
1887	subsequent pregnancy	-0.3099	0.8621	1	688	8888	471	2010.0276	20.8174	0.8627
1888	subsequent risk	-0.325	0.6318	1	364	1571	80	2009.4	30.65	1.0864
1889	substance use	-0.7759	0.5422	1	329	1846	111	2009.045	29.1351	1.1557
1890	success rate	-0.2058	0.1402	1	619	3821	212	2010.9151	15.0519	0.8199
1891	successful pregnancy	0.1043	0.5602	1	499	2016	127	2009.0551	24.4803	0.9872
1892	suck	-0.3329	-0.5449	2	200	1507	112	2007.2143	24.3036	0.7459
1893	sucrose	-0.4451	-0.5449	2	220	2461	151	2008.7616	30.8212	1.2283
1894	sudden infant death syndrome	-0.5341	-0.1273	1	588	3833	237	2007.6667	27.8692	0.9929
1895	superoxide dismutase	0.7813	-0.4215	6	555	3765	123	2006.7886	28.813	0.8916
1896	supine	-0.4821	-0.6347	2	304	2413	124	2008.6935	12.7823	0.4519
1897	supine position	-0.4675	-0.6328	2	293	2223	108	2009.2778	12.5185	0.4729
1898	supplement	-0.3153	0.1182	6	1060	17740	702	2009.6667	31.9516	1.4538
1899	supplemental oxygen	-0.1989	-0.8201	2	925	10227	485	2008.5876	42.1052	1.5221
1900	supplementation	-0.1564	-0.0465	6	1534	56801	2358	2009.8516	29.003	1.3467
1901	suppression	0.6106	-0.2609	3	947	9303	357	2007.8627	26.5686	1.199
1902	surfactant	-0.0022	-0.9444	2	967	26710	1129	2007.9327	24.3702	0.9326
1903	surfactant administration	-0.1949	-1.1028	2	533	8403	318	2009.9308	21.283	1.0781
1904	surfactant protein	1.0827	-0.3996	3	515	4563	147	2006.932	32.7415	1.1206
1905	surfactant replacement therapy	-0.1897	-0.9569	2	301	1896	95	2008.7579	20.8737	0.8953
1906	surfactant therapy	-0.187	-0.9651	2	594	5687	282	2008.3121	21.9823	0.8294
1907	surfactant treatment	-0.1058	-1.0579	2	464	4564	197	2007.2284	35.1624	1.283
1908	surgeon	-0.27	-0.1609	2	386	1966	179	2009.2682	23.6592	0.8991
1909	surgical closure	-0.1311	-0.8522	2	287	1843	104	2009.2019	22.7596	0.8611
1910	surgical intervention	-0.2131	-0.197	2	712	3724	271	2008.786	19.1661	0.7007
1911	surgical ligation	-0.0809	-0.8639	2	375	4545	199	2010.804	18.2362	0.8823
1912	surgical procedure	-0.2061	-0.2082	2	557	2217	163	2009.7853	19.0184	0.6856
1913	surgical treatment	-0.1356	-0.1006	2	510	2425	166	2009.759	15.1506	0.6723
1914	susceptibility	0.3639	0.0488	4	1251	14333	655	2010.3679	24.9863	1.1429
1915	svegfr	0.7785	0.6085	4	201	5836	132	2009.7348	46.4697	1.8306
1916	swedish medical birth register	-0.6256	0.6356	1	317	1299	78	2010.7949	32.0641	1.6021
1917	symptomatic woman	0.1863	0.792	4	318	2369	102	2009.6765	28.7157	1.2234
1918	synthesis	0.5647	-0.188	3	1409	22928	831	2007.5018	31.0626	1.1989
1919	synthetic glucocorticoid	0.5081	-0.3413	3	302	2313	95	2010.2105	31.0316	1.3552
1920	syphili	-0.2793	0.5795	1	330	3145	258	2007.6085	33.5504	1.8764
1921	systemic inflammation	0.5598	-0.0068	4	704	5197	194	2011.8351	27.3041	1.4841
1922	systemic lupus erythematosus	-0.2329	0.7295	1	312	2167	125	2009.496	32.36	1.5656
1923	t cell	0.9625	0.1879	3	626	8109	304	2011.0987	22.9013	1.3028
1924	tac	0.3461	0.1351	6	205	1786	96	2011.4896	7	0.4269
1925	target	0.3649	-0.3103	3	1383	17913	748	2011.254	28.9599	1.8684
1926	target range	-0.1522	-0.9081	2	276	3057	145	2012.3448	31.9103	1.834
1927	task	-0.6495	-0.3978	5	828	11472	679	2010.1723	19.1502	0.8828
1928	tcb	-0.3081	-0.3295	2	71	1270	95	2011	15.8105	0.5732
1929	tea	-0.3256	-0.4726	5	415	3457	174	2011.7701	15.4195	1.0347
1930	teacher	-0.9155	-0.1763	5	342	3264	164	2009.4085	33.8537	1.3528
1931	teenage mother	-0.7274	0.7262	1	240	1376	92	2009.1196	20.7717	0.752
1932	teenage pregnancy	-0.6928	0.7512	1	314	2578	169	2009.2308	26.9527	0.909
1933	teenager	-0.7522	0.5548	1	439	4059	229	2007.3755	24.8952	0.8711
1934	telemedicine	-0.572	-0.471	7	107	1319	84	2011.5833	19.4524	1.0352
1935	temperament	-0.8205	-0.1013	5	305	2909	217	2008.0369	31.0184	1.0801
1936	temperature	-0.41	-0.4025	2	945	12871	801	2010.2896	16.9101	0.9681
1937	terbutaline	0.5068	0.028	8	418	6505	253	2006.2727	18.004	0.5563
1938	term age	-0.4964	-0.4604	5	473	4118	268	2009.8806	20.903	0.9014
1939	term child	-0.7223	-0.2326	5	557	4352	265	2009.1925	33.5547	1.203
1940	term control	-0.4153	-0.2338	5	745	5381	271	2010.3727	24.4834	1.1826
1941	term delivery	0.1886	0.591	1	1283	14852	718	2008.8774	23.0585	0.8519
1942	term equivalent age	-0.4345	-0.6366	5	647	7954	488	2012.4283	24.959	1.404
1943	term gestation	0.2074	0.2934	3	688	3447	141	2008.617	26.1135	1.074
1944	term labor	1.2955	0.4896	3	707	13278	376	2006.8963	25.7819	0.9722
1945	term pregnancy	0.3647	0.6283	1	903	7170	296	2009.098	18.5236	0.8114
1946	tertiary neonatal intensive care unit	-0.1917	-0.7042	2	466	1720	104	2010.1154	20.3942	0.9369
1947	tgf beta	0.9593	-0.1605	3	520	7323	253	2008.7549	24.2292	0.9262
1948	thalamus	-0.1773	-0.7148	5	388	2451	119	2011.1765	35.084	1.7905
1949	theme	-0.763	0.0822	1	417	2575	180	2012.0944	13.6556	0.8018
1950	theophylline	0.0626	-0.7799	2	320	2522	150	2005.36	12.8067	0.453
1951	thickness	-0.2351	-0.5496	7	1014	14672	817	2010.8115	18.8996	1.002
1952	third day	0.045	-0.441	2	396	1365	76	2007.9868	17.0526	0.608
1953	threatened preterm labor	0.2855	0.7913	4	473	4191	219	2010.0411	12.8767	0.5348
1954	threshold disease	-0.4637	-1.0263	7	196	1923	94	2006.2234	20.8511	0.6347
1955	threshold retinopathy	-0.5259	-1.0608	7	242	3637	160	2004.6188	23.9937	0.7082
1956	threshold rop	-0.5044	-0.9981	7	323	5116	224	2005.7991	26.2902	0.7991
1957	thrombin	1.5168	0.1326	3	321	5093	133	2007.5414	21.0902	0.7511
1958	tidal volume	-0.0807	-1.1143	2	521	9644	374	2009.3155	20.9412	0.8857
1959	timp	1.1848	0.2905	3	372	9834	266	2007.5113	23.3459	0.7284
1960	tissue	0.9451	-0.0498	3	1632	75199	2464	2007.9586	28.2338	1.0897
1961	tissue inhibitor	1.6026	0.4502	3	371	4755	99	2004.899	42.1212	1.2283
1962	tlr	1.3756	0.1336	3	581	16736	479	2010.6263	31.5887	1.2623
1963	tlr2	1.4268	0.12	3	374	3533	98	2011.6429	26.2755	1.2962
1964	tlr4	1.3181	0.0583	3	446	5723	160	2010.8688	28.1	1.3379
1965	tnf	1.1099	0.3216	3	834	14067	404	2009.2797	29.4307	1.2071
1966	tnf alpha	1.185	0.182	3	1130	43309	1187	2008.0236	26.2409	0.9476
1967	tobacco	-0.6153	0.4184	1	540	2939	192	2008.5208	29.974	1.1935
1968	tobacco use	-0.5404	0.5988	1	540	2995	172	2010.5465	29.0581	1.1345
1969	tocolysis	0.2884	0.422	8	958	18755	964	2006.5602	17.5923	0.5651
1970	tocolytic	0.4102	0.4592	8	682	7721	343	2008.6006	17.0233	0.6243
1971	tocolytic agent	0.451	0.2781	8	629	6954	282	2007.5922	17.3901	0.6183
1972	tocolytic therapy	0.3159	0.4362	8	556	4415	215	2006.0419	18.4465	0.6109
1973	toddler	-0.7584	-0.241	5	415	3152	231	2010.7143	15.5281	0.6981
1974	toi	-0.0702	-0.8201	2	156	1647	95	2010.7053	18.4105	0.7406
1975	toll	1.3341	0.0992	3	754	12776	353	2010.3229	37.3881	1.4463
1976	tortuosity	0.0992	-0.7918	7	280	6384	284	2010.1901	25.6831	0.9742
1977	total parenteral nutrition	0.0825	-0.4247	6	569	3771	210	2008.0619	21.0571	0.7039
1978	toxicity	0.2367	-0.312	2	1096	8893	444	2009.045	23.0428	0.9328
1979	tpn	0.2186	-0.5285	6	376	5900	286	2008.0944	19.2273	0.6087
1980	tracheal aspirate	0.5941	-0.5621	2	418	3039	131	2005.4809	23.0229	0.8293
1981	tracheostomy	-0.3795	-0.49	2	269	1708	158	2012.3481	12.9557	0.8319
1982	training	-0.5423	-0.1645	1	818	6558	463	2010.838	12.4989	0.6565
1983	trajectory	-0.5986	-0.1239	5	853	6427	404	2012.0941	21.1906	1.181
1984	transcription	1.2625	-0.0234	3	591	5315	151	2008.6026	25.0993	1.0748
1985	transcription factor	1.327	-0.317	3	550	5372	162	2009.6667	31.7716	1.183
1986	transfusion	-0.0713	-0.4203	6	964	21749	1526	2009.0655	20.3028	0.8517
1987	transient	0.1595	-0.4842	5	546	2410	122	2007.3279	24.4836	0.8001
1988	transient tachypnea	-0.1865	-0.011	2	322	1831	109	2012.6789	18.9083	1.141
1989	transmission	-0.036	0.3453	1	960	11999	702	2007.5997	32.6496	1.3038
1990	transmitted disease	-0.0818	0.6499	1	431	1838	118	2004.0508	30.7203	0.9393
1991	transmitted infection	-0.0482	0.6259	4	394	1682	101	2009.5545	26.1782	1.1589
1992	transvaginal sonography	0.1863	0.9454	4	265	2361	110	2006.6273	25.6727	0.7903
1993	transvaginal ultrasonography	0.1902	1.0323	4	307	2948	139	2006.4029	37.2086	1.1233
1994	transvaginal ultrasound	0.0947	0.8355	4	442	3713	190	2009.3158	14.6316	0.6301
1995	treatment effect	-0.372	-0.3677	2	558	2846	109	2010.422	24.8716	1.2333
1996	treatment failure	-0.0351	-0.2929	2	393	2020	95	2010.5158	26.0947	1.3069
1997	trichomonas vaginali	0.2572	0.6165	4	312	1671	103	2006.6602	46.0485	1.4404
1998	trichomoniasis	0.0643	0.5613	4	241	2342	186	2007.2419	32.2204	1.0076
1999	triglyceride	-0.0886	-0.0236	6	431	2640	122	2009.6066	23.3934	0.9313
[truncated: 130 more rows]
